# Supplementary material for: A new early actinopterygian from the Mid-Pennsylvanian Logan Quarry Shale member of Indiana
Source: PLoS One. 2025 May 7;20(5):e0320932. doi: 10.1371/journal.pone.0320932 (PMC12057928; doi:10.1371/journal.pone.0320932)
Supplement: S2 File — (NEX) [file pone.0320932.s002.nex]

#NEXUS
[written Sun Oct 06 10:44:04 CDT 2024 by Mesquite  version 3.6 (build 917) at DESKTOP-S38NKL6/192.168.1.250]

BEGIN TAXA;
	TITLE Taxa;
	DIMENSIONS NTAX=95;
	TAXLABELS
		Acanthodes_bronni Acipenser_brevirostrum Aesopichthys_erinaceus Amia_calva Amphicentrum_granulosum_ Atractosteus_spatula Australosomus_kochi Beagiascus_pulcherrimus Beishanichthys_brevicaudalis Birgeria_groenlandica Bobosatrania_groenlandica Boreosomus_piveteaui Brachydegma_caelatum_ Caturus_furcatus Cheirolepis_canadensis Cheirolepis_schultzei Cheirolepis_trailli Chondrosteus_acipenseroides Cladodoides_wildungensis Coccocephalichthys_wildi Cosmoptychius_striatus Cyranorhis_bergeraci Dapedium_lias Dapedium_pholidotum Dialipina_salguerioensis Dicksonosteus_arcticus Diplocercides_kayseri Dipteronotus_ornatus Discoserra_pectinodon Donnrosenia_schaefferi Dorsetichthys_bechei_ Ebenaqua_ritchei Elops_hawaiensis Entelognathus_primordialis Erpetoichthys_calabaricus Eusthenopteron_foordi Evenkia_eunoptera Fouldenia_ischiptera Fukangichthys_longidorsalis Glyptolepis_groenlandica Gogonasus_andrewsae Gogosardina_coatesi Guiyu_oneiros Hiodon_alosoides Howqualepis_rostridens Hulettia_americana Ichthyokentema_purbeckensis Kalops_diophrys Kalops_loganensis Kalops_monophrys Kansasiella_eatoni_ Kentuckia_deani Lawrenciella_schaefferi Lepisosteus_osseus Leptolepis_bronni '''Ligulalepis''' Luederia_kempi Luganoia_lepidosteoides Macrepistius_arenatus Macrosemimimus_lennieri Macrosemius_rostratus Meemannia_eos Melanecta_anneae Mesopoma_planti Miguashaia_bureaui Mimipiscis_bartrami Mimipiscis_toombsi Moythomasia_durgaringa Moythomasia_lineata Moythomasia_nitida Obaichthys_decoratus Onychodus_jandemarrai Osorioichthys_marginis Osteolepis_macrolepidotus Ozarcus_mapesae Peltopleurus_lissocephalus Platysomus_superbus Polypterus_bichir Porolepis_sp. Propterus_elongatus Psarolepis_romeri Pteronisculus_stensioi Raynerius_splendens Saurichthys_madagascarensis Scanilepis_dubia Semionotus_elegans Styloichthys_changae Styracopterus_fulcratus Tanaocrossus_kalliokoskii Tegeolepis_clarki Tetragonolepis_semicincta Venusichthys_comptus Watsonulus_eugnathoides Wendyichthys_dicksoni Woodichthys_bearsdeni 
	;

END;


BEGIN CHARACTERS;
	TITLE  'Matrix in file "Supplementary Data 1.txt"';
	DIMENSIONS  NCHAR=265;
	FORMAT DATATYPE = STANDARD RESPECTCASE GAP = - MISSING = ? SYMBOLS = "  0 1 2 3 4";
	MATRIX
	Acanthodes_bronni             0????????????????-?????0?-?????01?-??????-?????-?????????????1??????????????????????-???????0-?-?021?000?-?-????-?--??0??0-????0000?????00000000???1000--0-?0?????????0000--------1???????????01?0-00--000---?0000010??0-??1010??-??-????0000101?1110000002????00?????-?-
	Acipenser_brevirostrum        111---------00?0000-1-?010000-0101-1----00110-00??1-001001--000--00-----------010---0-?0-1--0-0-1001011-1110020002---011-0-0-0100000-?20020--0100--0--0--1-10?100?010-000121112001110100001101????0----1-----01000011010-101000000-000000101?1010111012111200011000100001
	Aesopichthys_erinaceus        1101-000000111001011100010120?0001-00110-1111100101--1101000-011101000000000010000120???2???120?1???????????010010100010?11???????0??????2?????????1???????00---------?????????????????????????????????011010011011??????????????100?00??????0??01010021012???0100???????
	Amia_calva                    1101-10001201000110000001012010101-1----00011100110000110000-10--010000111100100001201?1101012011001?0100001000100210101-11000?000001112021--1100-00--0--1-11-001110011011211100010001110111110010-00--010---?10011100111101011000-00011100101011101000001211110111100100
	Amphicentrum_granulosum_      11000101000?110?1011?0001-020?0001-1----01?1??000-1100000000-00--11100100000?1010---1-??20?-0-0-?1200010????020010100000???0001???0????20?0010??0-00??21011?????0?????1?011100?001??????????????????????????????010????0?????????0-0??0?????????????????????????0????????
	Atractosteus_spatula          11000100-1201010110000001012010111-1----01211100112--3-10111101110100100100001000011001110201200100100110001010100210011-0-000100000-022020011100-00--0--1-11-0110110-1011211100010????????????????101?011000011011110112101011000-0101110010001110100000?111111110100110
	Australosomus_kochi           111?????-??-??0??0?????01002010001-1----01011000??0-001--0---010111100000001010000120??011--0-0-10200000?000010000100000?100001001001022021--?101101002001001---------0?110101200000111110????1110-????01101001101100110-101001000-00000110?000111010000010010??100100001
	Beagiascus_pulcherrimus       1100000000011100101110001012010001-00110-0210-?0101003111000-?10??111?00000???00001101???????-0?1???????????110000000010110????????????????????????????????????????????????????????????????????????????011?10011?????????????????110?00??????1??21010011?11????100???????
	Beishanichthys_brevicaudalis  1100?01000?011001011100010120?0??1-1----00111?000-100210020?00101?1100000000?100001201??2???1?0?????????????0100000000000????????????????????????????????????????????????1?????????????????????????????011010?10???????0-????????0-0?0??????????11010000012???1011???????
	Birgeria_groenlandica         11001100001011001011000010?2010001-1----01001000102003010200000--011000000000100001101?01???110-1021000000--010000000000110000100?0010?202?--010???1--???1?10-?-0????-0001210120011???????????????0????11???001100000?10-101?0?000-00200100--0013101000001200011000100001
	Bobosatrania_groenlandica     111----1----000010111-0010120?00{0 1}1-1----0?0011000-2100010000-00--0100011000001010---0-??2???0-?-?0???0?0????0-1--11000-?-0-???10???0??????0?????????????????1????????????121??2????????????????????????011???0110?1010?0-1???????0-0001?????????0?01001011210?1100??????1
	Boreosomus_piveteaui          1100101100001100111110?01002010011-1----01100-000-2003100000-11010111100000?010000110?0010300-0-10200001010001000010001011000?1010001?12020010101001{0 1}{0 1}2111000---------000101010100001011111100??110????01101001100111?10-1?1??00?0-?020011???0??1?01000101200?01000000?01
	Brachydegma_caelatum_         11????????????1????????01012000001-1-----1011100102003?101000010?0111000?001010000120???10????0?????????????110100010000011????????????????????????????????????????????????????????????????????????1010011??0?11?????????????????100?0???????????????????????????????????
	Caturus_furcatus              1100010001?11010110000001012000110-1----00011100112102?01200110--0100001111???0000120??0103012011021001??001000100210?11-1100010??0?????021--1??0-00???????10?000110011??1211100000??????????????11??????????011011100111??1??1??1000??1?0????????0100000121111110?100000
	Cheirolepis_canadensis        110?01-000000000000??010{0 1}0010?0001-000-0-10011000-1010010000-010?111110000010100001100??10?00-0?????????????1000000000000???0????????????????????????????????????????????1?00??????????????????????????000-0?011?????????????????0-0?00????0001101011010110???0101???????
	Cheirolepis_schultzei         11000000000?00000000?01010020?00?1-1---0010111?00-1010010000-010?1111?0000010100001?00????????0??????????0??100000000000?1??0????????????????????????????????????????????1????0????????????????????????000-0??11???????????????????0?00??????0??010??0???????????????????
	Cheirolepis_trailli           110000100000000000010010{0 1}001010001-00000-10010000-1010010000-01101111?0000010100001100??10100-0-10100000000010000000000001000?0??00?????010000001001?00--1-00---------0001000000000111?????????????111000101?011000????0-????????10000000001000101011011110???0100??00??1
	Chondrosteus_acipenseroides   111---------1????????-?010120????1-1----0?2?0-?0??1?0??00?????0--00-------??01010---0-?0?1--??0-?0???1??10??02000??-??0???????????????????000????????????????????????????1211?20011????????????????----1-----?10000010?0?????????0-0?0?????????12101?00001????110??0000?1
	Cladodoides_wildungensis      0?-?-??-----??-??--????-?-??-?????-?????--?????-?-???-???----?????-???-----????-?1??-00?????0---?0?0-0?-?---??-?---?--?-??-??0000001?0?00010-0000-0100---0-00---------0000--------110100000---0100-????00???????0??????0-????????--?-?---???????????????????????????????-
	Coccocephalichthys_wildi      11????0?????11?0101010?01002010011-1----00110-00112000?0010?01?0?0111?00?00??100001101??1???110?1010?00000?0?101?00000?????00?10??000?02020000?01001??2101100---------0?01010100000????????????????????01???????0?1????0????????????0????????????????????????????????????
	Cosmoptychius_striatus        110??1000?00?100101110001012??0001-1----?0?1??00101002100000-010?01110000001?10000?10???2???????1020????????10000000001?110???1?????????0?001???1101??11111?0??00????????101?1?0000??????????????1?????011010011?????????????????0-0?000????011110011010012???1100????0??
	Cyranorhis_bergeraci          111---------110010111-001012010001-00100-1111100101002110000-010101110000000?10000120?????????0???20????????000000000000110????????????????????????????????????????????????????????????????????????????011?100110?1??????????????100??0?1????1??11010010112???0100???????
	Dapedium_lias                 11001100001?1100110?000010---0-??-------1-111100102--3-0-1000?0--0100001101??11000120??0?0?01?0??????0??00??010100210101-11???10?0001?120?0011100-00??2??1?0----------111121?????1?011111?????11011????011??0?110?1??????????????100?01?1???????21010?????????1?1???????0
	Dapedium_pholidotum           11001100001111001101000010---?-01-------1-21110-102--3-0-200010--0100001?010011000120???1??0??0??0?0?????0?1010000210101-11??????????????????1?????????????0----------?????????????????????????????????011??0011?????????????????10??01?1????????10100211121??1111???????
	Dialipina_salguerioensis      100???1000??01?0?0?????01012100001-1----00?????????103?00????????110??00??????00?01000??0??????????????????????????0???000-????????????????????????????????????????????????????????????????????????1???011010?10???????????????????0?0????????????0110?0001???0??1???????
	Dicksonosteus_arcticus        100??1-000000100???????00-00000?0??1?????0010-1???10000??0??-?0???0--------?????????0????????????000-00???--0????0?????????000000001?????0???0000-00??0--0?00?????????000100000000?101???00??????0???????????????????????????????????????????????????????????????????????
	Diplocercides_kayseri         110?01-000??00?10??000111000010001-1----0?010-0???100?0???00?10--00?-------00010???00?1010?113010021?000?0?0000?010000-000-0?000?010???0100000010-10??0--1-00---------000100000000?111?0???????????????01---0???1??????10???????????0????????????10??0??????????1????????
	Dipteronotus_ornatus          110??10000??110010010??010120?000??1----?0??????1?0-00???1--1?????10000000000100001201???1????0??0?1?????????100001000?1?????????????????????1??????????????????0????????11101200??????????????????????01?0?0?11???????????????????0?2????????????01002?112????110?100???
	Discoserra_pectinodon         11000010000101001011100010120?0000-1----002110000-2003001100000--010000?0000010000120???20??0-0-10?1???0?0??0-1--120000010-????0??00??02?2?--11?0-0????????0----------1??121?0?0???????????????????????0110?011101?00010-????????110??1?1???00???10100201120001111?10???1
	Donnrosenia_schaefferi        110?001?00001100101110000-01010001-00100-10111?00-???0?10000-0?0?1111?000001110000110???1???0-0-????????????1001000?0000010?0??????????????????????????????????????????????????????????????????????????011010011???????0-??????????0?00??????1??11011010111????1?????????
	Dorsetichthys_bechei_         110?0100100?1100101000001012110?11-1----00011000102101110100000--?1010011020010000120???1????210?0?1?0???11?0100002101??-11???1??1000002020011101001??0????101000000111111210001111?10?11?????11111????0110?0?1?011????1??????1??0-0?0??????10??21010000012???11101111000
	Ebenaqua_ritchei              111----1----110010101-0010120?0001-1----001011000-2?00000000-00--0100011?000??010---0-??20?00-0?10??????????0000011000-0-0??????????????????1????????????????????????????1?1???????????????????????????011??001????01????????????11??21?????????21010021111??11101???????
	Elops_hawaiensis              1101-10010211100100000001012100111-1----00011100102100000100010--1101001102001000010010021--1200?02100101111000010210101-1100010??00???2000--1100-00--0--1-11?01001011111120010101???????????????0-00--000--0011011111?10?11000?10-00010100111010101000001211111100100000
	Entelognathus_primordialis    100??1-100010100??0????0100?00?-0????????0010-????10000??0??-10???1001100000?001001?0?-?01?-0-0-?000-0???---0????0?-0??00????0?0??0?????0????0?00-?0??0??0-00---------000?----?--?0????????????????????0?????0??0??????0-??0-????0-??0000????????11??????????????1???????
	Erpetoichthys_calabaricus     1101-11000001000000010001002011101--------2111000-1003000000-010101101000000010000120?002030100-1001101000100-1--00000-000-000010000-000011--0001-00--2001110???0?0000000121010001010101011000011?010??01101001000100010-101110010-000001????0?1?100-????1-?111?11????1?0
	Eusthenopteron_foordi         110001-000000000000001110-01010100100000-0010-000-1000001100110--0100000000000000011000000200-0-1020000-10000100010000-0010110000010???0100100011001--0--1-00---------000100000000111110000---1100-00--010--001011010110-100010100-1010001---0000101010000200000110100000
	Evenkia_eunoptera             110?0010000000?00?01?0001012001111--------?1??000?2002?002000011?0110000000????0???20???1?????0?????????????1100100000000??????????????????????????????????????????????????????????????????????????????011??0110?????????????????100?????????0??0101000?112???100????????
	Fouldenia_ischiptera          11000101000?11001010?00010110????1-1----0?0111?00-1000?00000-?101?111?000000?10100121???20??0-0??1?0????????010010000000110??????????????????????????????????????????????1????????0????????????????????0110100110????????????????0-0?00?0??1000101010021111???0100???????
	Fukangichthys_longidorsalis   11000?1000??11001?111?0010120?0101-1----011011?0????0310020?0?1010111000000???00001201001???100?100110100010010000000000010???01???0????????1????????????????????????????1?100000?0????????????????????011??0011001000?0-??11?1????000??????????11010000012????011???????
	Glyptolepis_groenlandica      110?-1-0000???-0?00?0111110001110010---0-0010-010-1100000000-10--01000?0??0?0000?10?0?1???2?0-0-0020000-100001010100000001010100?010???010?1?001???????????00---------00010000000001111000?---?????????01--00?101???0?10-10011?100-10?00?0???010?00??000?0????0001??????1
	Gogonasus_andrewsae           1100-1-0000?00-0000001110-00010100100000-0010-0?0-1000001?00?10--01000000000000011020?0000200-0?1020?00-00000100010000?00?011000?010???01001000?1001--0--1-00---------000100010000?11110000---1?00-110-010-00?1?110?01???1100??1?0-???0001---000?1???1????????0??1???????
	Gogosardina_coatesi           1100001000000100101111000-010100?1-0010?-1?????00-??000?0?0??0100?11110000001100001101?020?00-0-1010?00000?00101000000000?0?0?????????????000?????????1001??0????????????100??0000?????????????????????0110100110100??10-1?10?????-000001????1??11010021012????10??000??0
	Guiyu_oneiros                 1?01-00000010000000000110-00000000001000-0010-110-1000000100100--01111000000?000110100?0?0000-0-1????0????000001000000000100010???1???????0?00??????????????0???-????-???100000000?????????????????1?1101111001????????0-????????100??0???????????110011101??????????????
	Hiodon_alosoides              1100010010011100110000001012010011-1----100110000-2000000000-00---10010110001100001200?021--12001001?0101110000000210001-0-000??000011?2010-01100-00--0----11-010010111?11210110010???????????1110-00--010--0010111110110111001010-00010100111011101100001111110100111000
	Howqualepis_rostridens        1101-01000001100101111000-12010001-00100-10111?00-1100010000-01001111?000000010011110??110?00-0-101000000000000100000000010?0????????????1000???10????0--1-?0???-????????1011000000????????????????????0110100110?0????0-????????10000000??1000111011011111???0100?000???
	Hulettia_americana            11000100001111101000000010?2010001-1----00011100102-03100200000--01000011000?100?0120???10??1200?02100100?1?000100210101-0-???????0?????020?11???-01??0--1-1000?000000?0?1111011100????????????????1??-0110?001101111001010???1?00-0?0101????????101001011211110101000000
	Ichthyokentema_purbeckensis   1101-10010011100110100001002010001-1----00011000102101101200010--01000011010010000120??0204-1210102100001?11000100210101-1100010??0010?20?0011100-00--0--1?11101?00011111121001100?????????????????100-011010?110??101?10????????0-0001011???101?101001011?1??1110?11??00
	Kalops_diophrys               1100010000?111001011100?1-10110001-1----00010-001020030002000010?011100000000100001101??2?????0?????????????000010000010110??????????????????????????????????????????????10????????????????????????101?011010011??0??????????????100?00?1????0??01010011112???0100???????
	Kalops_loganensis             1100010?000111001011100?1-?0110001-1----001111001020030002000010?01110?0000???0?0???0???2?????0?????????????00001000001??????????????????????????????????????????????????10????????????????????????101?011010011??0??????????????0-0??0?1???????0?0100?111?????1?????????
	Kalops_monophrys              1100010000?11100101110001-12110001-1----00010-0010200300020000101011100000000100001101??20?0??0?????????????000010000010110?????????????????1??????????????0?---------???101???????????????????????101?0110100110?0??????????????100?00?1????0??01010021112???0100???????
	Kansasiella_eatoni_           11?????????????????????000020100?1-1----0??????0????????0?????????????????????????????????????0???1????????0??????000??????0??1011001112?200101010011011111100-?00000?00010101000000100111110?11110?????????????0???11?????????????0?????????????????????????????????????
	Kentuckia_deani               110?00100000010010111000{0 1}002010001-?--?-?10111000-??000?000?-?10??111?00?000?1000011???02?????0-?010?00000??10000000000011?00?100100?111020010101101001101000---------000101?0000?0010011?100?111101????????0???011????0-?????????????????????????0??????????????????????
	Lawrenciella_schaefferi       ???????????????????????0??????????-????????????0???????????????????????????????????????????????????????????0???????????????0??1011001002020010101001111101100---------000101?100000010011?110011110?????????????0????????????????????????????????????????????????????????
	Lepisosteus_osseus            11000100-1201010010100001002010111-1----00211100112-03100111101100100000100011000011001110301200100100110001010100210011-0-????0??????22020011101-00--0--1-11-0110110-001120110001000111011111011101110011010011011110112101011000-01011100100011101000001011111110100110
	Leptolepis_bronni             1100010010111100100??0001012110011-1----00010-000-2-01110100000--?1000111020010000120???2???121??0210010?11?010000210101-11???10??0010?2??0011??0-00--2111?10??00000111??12101?1111??????????????11??????????01001111111?101???110-0?0111???1?011101000001211011100111000
	'''Ligulalepis'''             11??????????????1?1???00??00000?01?00000-0?????0???????00????????0?????????????????????????????????????????-??????????????????00?0010??0?000?0?01?01???????00---------0000--------1101??????????????????????????0????????????????????????????????????????????????????????
	Luederia_kempi                ??0?????0?????????????????????????????????????????????????????????????0????????????1???????????????????????0???????????????0??10?100???20200101010010?211?100---?-----0??111???000??1???????????????????????????0????????????????????????????????????????????????????????
	Luganoia_lepidosteoides       11001100001011-01000??0011--11-000?1----1-1111-00-0-0200120?0?101010010?00000100001201?02?????0??0?1?01???11010000200001????????????????????????????????????????0????????1??0??????????????????????????011010?1?01101????????????0-0?21??001?101110100000121??1111???????
	Macrepistius_arenatus         110??10001??10????0?0?0010120????1-00000-10111?0112-03?012001?0--?100?01?0????0000120???1???1?0???????????0?00010021010???????10??0010120?0011?00-00???????10100100001111121?121001????????????????10??01???0?11????????????-????0-0??1???????????????????????1110???????
	Macrosemimimus_lennieri       110001000???1110110?000010120?0???-1----00010-?0112-?10012111?0--0100?01100???0000120???10????0010?10000????00010021010????????0??00???202001???0-00??0--1?11-0101110-11?12110?0?10??????????????10????011??0011???????10????????0-0?01?1????1???1010000012??????????????
	Macrosemius_rostratus         11000100012110?01?00?0001012100?11-1----00011010112--0-00001-?0--01010011000?10000120??01040120?1001?00000010001002-1101-0-???????0????2??0011??0-00???????11-010011?-1?01211??00????????????????1?????011??0?1101111?1??1????1?00-01?101000??011?0100?101211111110?00?00
	Meemannia_eos                 11??????????0??????????0{0 1}002000??1-1----01?0???????????00????????0????????????000011???0?0?00-0-1?????????????????????????????0???0??????1???000???1?0?????0?---------000????????????????00---0?0101111????????????????0-????????????????????????????????????????????????
	Melanecta_anneae              1101-01000?01100101110001002?10001-1----0??????00-1?0?0?0000-0?0?1111?00000??100001?0?????????0?????????????0100000000??????0????????????????????????????????????????????1?????????????????????????????00???0?11?????????????????0-0?00??????1??11011011112???1100???????
	Mesopoma_planti               110?001?00??1100101110?01012010??1-1----001?1??00-?0?1?{0 1}0000-?1?10111??0000??100001?0?????????0?????????????010000000010????0??0??????1?????????????????????0?????????????????????????011110001?1?0????011010011???011?????????????0?00?????????11010011111????000???????
	Miguashaia_bureaui            110001-0000010-1010000011000010000001000-?010-001?1?0000110-010--00?-------0001000120?0020?113-100???????0?00000010000-000-??????????????????????????????????????????????1?0?0????0????????????????10??01---0010???????10????????0-0010?1????0??0101?000001???0001????0?1
	Mimipiscis_bartrami           1100001000000100101110000-01010011-00001-10111000-1000010000-01001111100000011000011010020?00-0-?0100000000001010000000001000?10?00?00?0010000001001??2001000---------00010010000-0?11???????????1?????0110100110??00110-111010001000000??1?0101110100211120?0?1000000?01
	Mimipiscis_toombsi            1100001000001100101111000-02010011-00001-10111000-1000010000-01001111100000011000011010020100-0-10100000000001010000000001000?10?0000000010000001001002001{0 1}00---------00010010000-011100100---10010101001101001101000110-11101000100000001110101?10100211110?011000000?01
	Moythomasia_durgaringa        1101-01000?01100101110000-12010011-00010-110??100-1110011000-01001111100000001000011010010100-0-10100000000001010000001001000?10?0001101010000001001001001000---------0001011000000??1???????????1?1?1001101101101000110-1110100010000000111?1?1110100211110??11?00100?01
	Moythomasia_lineata           1100001100011100101110000-02010??1-00000-1101?100-1000110000-010?1111?000001010000110???1???0-0?1???????????0001000?0010010????????????????????????????????????????????????????????????????????????1010011010?11?????????????????100?00??11??101010?0021012???11?0???????
	Moythomasia_nitida            1100011000011100101110000-02010001-00000-11111100-1102010000-01001111?000001010000110???1?????0?????????????110000000010110????????????????????????????????????????????????????????????????????????1?10011011?11?????????????????100?00?????01??11010021111???1100??????0
	Obaichthys_decoratus          110?01000?2010?0??0???0010020?0??1-1----001110?0??2--3-0?1111?0--?100001100???00???2010110??120010?100?1?001000100210101-0-???????0???????001???0-00??0--1-1?-?11?110-???120110??1?????????????????????01101001101?110?12??1??1??0-010011?0?000111010000011?????1?01?0?10
	Onychodus_jandemarrai         1100000000000000000100111000010?0011---000010-010-110000-100111010111100000000000101000?00100-?-100-000?00--0100010000-000-??100?010???0??000??01?11?????1??0????????????1000000000???????????11???00--01---001000001010-10??00??101010010---0?0??01?0000020??00110????01
	Osorioichthys_marginis        1100001000?01100101101001001110?01-00000-?1010000-1001010000-010?1111?00?001010000110???1???????????????????010000000010010?0??0???0??0?????????????????????????????????????????????11?????????????????011010011?????????????????0-0?00?0?110001110??02??????????????????
	Osteolepis_macrolepidotus     110011-000-000000?-001110-00010100100000-0010-010-1000001000-?0--010000000000000001?00???0200-0-?0???0????000100010000100101???0?01??????????0?1???????????00---------000????????0?????????????????????010101?101??????0-???????00-1?10??????0??01010100002???0001????0?1
	Ozarcus_mapesae               0?-?-??-----??-??--?????????-???????????--???????-???-???----?????-???-----????-?1??-????????---?0?0-00??---??-?------?-??-??0000001???0001??0?00-01??---0-00---------0000--------1?????????????????????????????00000000-1010000??-?-?---???????????????????????????????-
	Peltopleurus_lissocephalus    110?001100011100101100001012010001-1----00010-000-10020002001010?01000100000?100001201???0????0??0??????????010000100001????????????????????????????????????????0??????????????????????????????????????01???0?11????????????-????0-0021?1????1??11010000112???1000???????
	Platysomus_superbus           111--10?----010010111-001012010001-1----001111000-1000000000-00--01110?00000010?0012????2?????0?????????????0100001000001?????????????????0?1????????????????????????????12100?001?????????????????????011010?11?????????????????0-0?00??????0??0?010000012???110????????
	Polypterus_bichir             1100011000001000000010001002011101--------2111000-10030000---0101011010000000100001201002030100-1001101000100001000000-000-00001??00-000011--0001-00???????10???0?0000000121010001?10101011000?????101001101001000100010-101110010-00000100000010101000001201110110100100
	Porolepis_sp.                 1100100000-00000??-?0111110001110010---0-0010-010-1000000000-10--010000000000?000102001??0200-0-?000?00-?00001000100000001010100??10???01000000?10????0--1-00---------000100001000?111?000?---?????110-01110101011000010-?00???100-1010??0???0???0010?00001???100????????
	Propterus_elongatus           11000100???1101?1100?00?1002110101-1----00????1?112--0-002010?0--01010011000?10000120?????????0??0?1?0?0??0?0001002-1001-0-???????????????0?1???????????????????0????????1?????????????????????????????011????11???11???01???????0-00?0110??0?011?0100???02?111110?1??100
	Psarolepis_romeri             1101-1-000?0??-0???001?10-120100?????????0??0-??0-????????00?0?--??11100000000001101001000000-??1????0???0000?0??00?00?????00100??11???0?10000????01???????00---------000100000000?????????????????1111011111???????????????????????0?0??0?????1??1??????????????????????
	Pteronisculus_stensioi        110000100001110?101110?01012010001-1----01111000102002100000-010?0?111000001010000110?0010200-0-10200000000011000000000011000?10?1001102020010101101012101100---------00010101000001111111110011110????01101001101101110-11101000100000011?101??0101001111200001000000?01
	Raynerius_splendens           11????????????????1????00-01?10001-000??-?111?00????1001??????1101111?0000?001000011010010?00-0-1010000000???00000001000011??0100000???1010000001001001001000---------000100?000000???0010????100101???011011???010001?0-111010001000?000????????????????????????????????
	Saurichthys_madagascarensis   111--000----11-010100-00?-02100??1-1----0?0011?00-?0?1?001000010?01110000000?100001201?01?????0?10000000??000-1--00000-1-0-00010?000???2021-0?100-00???????0----------??0121?00???00110111?????????????010-00011?????????????????0-0020011?10001110100211110111111???0??1
	Scanilepis_dubia              110??010????11??1?0???00100001???1-1----01111??0??1?0310-20?0?10?0111?00?00???00???20?????????0?????????????1100?00000000??????????????????????????????????????????????????????????????????????????1010011010110?????????????????0-0??????????????0100???12????0?????????
	Semionotus_elegans            1100010001211-1-110100001012000?11-1----00011100112-010002111?0--0100000101001000012010?10?0120010?1?0?00001000100210101-0-??????????????????1?????????????1??01?111?-??1111100001?????????????????101001????011011?10110111011000-010111000??011101002011211111110100100
	Styloichthys_changae          1???-????0????-??0??????0-0?0100?0???????0???????????????????????010000000??0010???200???0??0-010????0???0?0?????0000??????1?100??11???0100000??0-1???0--1-00---------000100000000?????????????????1111?????????1??????1???????????00????1?????0??0??????????????????????
	Styracopterus_fulcratus       111--101----11001010?-0010120????1-1----010111?00-1000?00000-?101?111?000000?101001211??20??0-0??1??????????020010000010110??????????????????????????????????????????????1????????0????????????????????0110100110?1??????????????0-0?00?0????0??21010021112???0100???????
	Tanaocrossus_kalliokoskii     ???????????????????????????????????1??????1???????????????????????11??????0??????????????????????????????????100????00???????????????????????????????????????????????????????????????????????????????????1??0110???????????????????????????????????10?????????1?11???????
	Tegeolepis_clarki             11000000?0?01100101???0010010?0001-00000-1101??011?000010000-0????111?00?000?10010110??11?????0??????????????1??0000?000110?0????????????????????????????????????????????1?100?00??????????????????????00101???0?00????????????????0?????????0??110??001011????1????????0
	Tetragonolepis_semicincta     11000100001011001001000010020?0011-1----00011000102103001100000--01000011000?10000120???104-??0010?100101?1?000100210101-11?0?10??00?????20011??0-00???????0?????????????1?1??211?0????????????????????011??0011011?101111???????0-000101?110101110100201121111111?100000
	Venusichthys_comptus          11000100000111001011000010121?0??1-1----00011?00102-03000000000--01010000000010000120?????????0??0??????????000001110001-1?????????????????????????????????????????????????????????????????????????????011?10011?????????????????0-0?01?1????1??11010000012???1100???????
	Watsonulus_eugnathoides       1100000011111-1-100000001012000011-1----00010100112100010100100--01010011110010000120??0102012011021?01010?1011100110110-110001??0001112020011??1101--0--1-101001000001111210100000??????????????10????01???0?1?011101?10101???0?100020?11???1??21010000012?-?1110??00?00
	Wendyichthys_dicksoni         111---------11001011?-001012010001-00110-1111100111102111000-110?0111?000000010000120??0????0-0???2?????????000000000010110?0??????0???2????0???1??1?????????????????????101???????????????????????????01???1011?????????????????{0 1}-0?00?1????1??01010010112???1100???????
	Woodichthys_bearsdeni         1100001000?01100101110001012010001-00100-1111?000-1000100000-010?1111?000000010000110???1???0-0??000?0000???01000000000010??0?????0?????0?0?10??1001??1101100---------00010100?0000????????????????????0110110110????????????????0-0?00???1101??11010011112???1100???????

;

END;
BEGIN ASSUMPTIONS;
	OPTIONS DEFTYPE = UNORD POLYTCOUNT = MINSTEPS;
	TYPESET * UNTITLED   =  unord:  1- 88 90 92- 150 152- 170 172- 240 242- 246 248- 250 252- 265, ord:  89 91 151 171 241 247 251;
TYPESET default   =  unord:  1- 88 90 92- 150 152- 170 172- 240 242- 246 248- 250 252- 265, ord:  89 91 151 171 241 247 251;

END;

BEGIN NOTES;

	TEXT  TAXON = 2 TEXT = Histo?;
	TEXT  TAXON = 4 TEXT = Only_dermal_skull_coded_;
	TEXT  TAXON = 35 TEXT = 'Dpt/it/stBraincaseBrainLabyrinthHistologyFins';
	TEXT  TAXON = 39 TEXT = Code_from_scan;
	TEXT  TAXON = 54 TEXT = Histology;
	TEXT  TAXON = 78 TEXT = 'Dpt/it/stAortaLabyrinthHistology';

	TEXT   CHARACTER = 1 TEXT = 'Forey, 1980; Gardiner, 1984; Zhu & Schultze, 2001; Zhu et al., 2001; Zhu & Yu, 2002; Zhu et al., 2006; Friedman, 2007; Brazeau, 2009; Zhu et al., 2009; Friedman & Brazeau; 2010; Davis et al., 2012; Zhu et al., 2013; Brazeau & Friedman, 2014; Giles et al., 2015b.';

	TEXT   CHARACTER = 2 TEXT = 'Brazeau, 2009; Zhu et al., 2013; Giles et al., 2015b.';

	TEXT   CHARACTER = 3 TEXT = 'Hurley et al. 2007; Xu et al. 2014. Typically, the premaxilla is a short, paired or median bone that contributes to the orbital margin anterior to the maxilla. However, considerable variation is present, and we have attempted to consistently code this variation as laid out here and in the following character descriptions. A premaxilla may be completely absent (e.g. Acipenser, Cyranorhis) or dorsally expanded into a midline bone (possibly fused with the rostral; e.g. Bobasatrania, Styracopterus). These two latter states are coded as ?1? here. ';
	TEXT   TAXON = 24 CHARACTER = 3 TEXT = 'Typically, the premaxilla i ';

	TEXT   CHARACTER = 4 TEXT = 'Cloutier & Ahlberg, 1996; Taverne, 1997; SchultzeCloutier & Ahlberg, 1996; Taverne, 1997; Schultze & Cumbaa, 2001; Zhu & Schultze, 2001; Zhu & Yu, 2002; Cloutier & Arratia, 2004; Friedman & Blom, 2006; Zhu et al., 2006; Friedman, 2007; Long et al., 2008; Swartz, 2009; Choo, 2011. Coded as inapplicable in taxa lacking any ossification in the position typically occupied by the premaxilla (e.g. Acipenser, Cyranorhis) and where the premaxilla appears fused with the rostral (e.g. Bobasatrania, Styracopterus). The premaxillae in Mansfieldiscus (Long, 1988) are thought to have contacted at the midline but have not been observed, and so the coding for this taxon is conservatively changed from ''0'' to ‘?’. The snout is not preserved in Novagonatodus (Long, 1988; Holland et al., 2007), so the coding is changed from ‘1’ to ‘?’. Although a median dentigerous ''rostral'' is preserved in Luederia (Schaeffer & Dalquest, 1978), the lack of associated bones means its identity is uncertain, and it may well represent fused premaxillae. This taxon is conservatively coded ‘?’. The premaxilla is absent in Wendichthys (Lund & Poplin, 1997), so the coding is revised from ''0'' to ''-''. The coding for Moythomasia lineata is revised to ''0'' (Choo, 2015).';
	TEXT   TAXON = 10 CHARACTER = 4 TEXT = fused_into_one_;
	TEXT   TAXON = 23 CHARACTER = 4 TEXT = fused;
	TEXT   TAXON = 24 CHARACTER = 4 TEXT = fused;

	TEXT   CHARACTER = 5 TEXT = 'Xu et al., 2012; Xu et al., 2015; Xu & Zhao, 2016.  Coded as inapplicable in taxa lacking any ossification in the position typically occupied by the premaxilla (e.g. Acipenser, Cyranorhis) and where the premaxilla appears fused with the rostral (e.g. Bobasatrania, Styracopterus) and where the premaxilla appears fused with the rostral (e.g. Bobasatrania, Styracopterus).';

	TEXT   CHARACTER = 6 TEXT = 'Friedman, 2007; Giles et al., 2015b. Coded as inapplicable in taxa lacking any ossification in the position typically occupied by the premaxilla (e.g. Acipenser, Cyranorhis) and in taxa where the premaxillae do not contact at the midline. The coding for Moythomasia lineata is revised to ''0'' (Choo, 2015).';

	TEXT   CHARACTER = 7 TEXT = 'Cloutier & Ahlberg, 1996; Schultze & Cumbaa, 2001; Zhu & Schultze, 2001; Zhu et al., 2001; Zhu & Yu, 2002; Cloutier & Arratia, 2004; Zhu et al., 2006; Friedman, 2007; Long et al., 2008; Swartz, 2009; Zhu et al., 2009; Xu & Gao, 2011; Zhu et al., 2013; Xu et al., 2014. Coded as inapplicable in taxa lacking any ossification in the position typically occupied by the premaxilla (e.g. Acipenser, Cyranorhis), where the premaxilla appears fused with the rostral (e.g. Bobasatrania, Styracopterus) and where the premaxilla appears fused with the rostral (e.g. Bobasatrania, Styracopterus), and  where the premaxilla is restricted anterior to the orbit. The coding for Moythomasia lineata is revised to ''1'' (Choo, 2015).';

	TEXT   CHARACTER = 8 TEXT = 'Cloutier & Arratia 2004, Xu et al. 2014. Coded as inapplicable in taxa lacking any ossification in the position typically occupied by the premaxilla (e.g. Acipenser, Cyranorhis).';

	TEXT   CHARACTER = 9 TEXT = 'Arratia 1999; Cavin & Suteethorn 2006; Hurley et al. 2007. Coded as inapplicable in taxa lacking any ossification in the position typically occupied by the premaxilla (e.g. Acipenser, Cyranorhis) and where the premaxilla appears fused with the rostral (e.g. Bobasatrania, Styracopterus).	';

	TEXT   CHARACTER = 10 TEXT = 'Grande 2010; Xu et al., 2015; Xu & Shen, 2015; Xu & Zhao, 2016. Coded as inapplicable in taxa lacking any ossification in the position typically occupied by the premaxilla (e.g. Acipenser, Cyranorhis) and where the premaxilla appears fused with the rostral (e.g. Bobosatrania, Styracopterus).';

	TEXT   CHARACTER = 11 TEXT = 'Gardiner & Schaeffer 1989; Gardiner et al. 1996; Gardiner et al. 2005; Cavin & Suteethorn 2006; Hurley et al. 2007; Grande 2010; Lopez-Arbarello 2011; Xu & Wu 2012; Xu et al. 2014; Xu & Shen, 2015; Xu & Zhao, 2016Xu & Zhao, 2015; Xu & Zhao, 2015. Coded as inapplicable in taxa lacking any ossification in the position typically occupied by the premaxilla (e.g. Acipenser, Cyranorhis) and where the premaxilla appears fused with the rostral (e.g. Bobasatrania, Styracopterus).';

	TEXT   CHARACTER = 12 TEXT = 'New character. Coded as inapplicable in taxa lacking any ossification in the position typically occupied by the premaxilla (e.g. Acipenser, Cyranorhis) and where the premaxilla appears fused with the rostral (e.g. Bobasatrania, Styracopterus).';

	TEXT   CHARACTER = 13 TEXT = 'Cloutier & Ahlberg, 1996; Taverne, 1997; Lund, 2000; Schultze & Cumbaa, 2001; Zhu & Schultze, 2001; Lund & Poplin, 2002; Cloutier & Arratia, 2004; Friedman & Blom, 2006; Long et al., 2008; Swartz, 2009; Choo, 2011; Xu et al., 2014. Choo''s (2011) codes for this character appear reversed. ';
	TEXT   TAXON = 40 CHARACTER = 13 TEXT = how_to_code_these?_all_fused.;

	TEXT   CHARACTER = 14 TEXT = 'Gardiner & Schaeffer, 1989; Taverne, 1997; Friedman & Blom, 2006; Long et al., 2008; Swartz, 2009; Choo, 2011.';
	TEXT   TAXON = 93 CHARACTER = 14 TEXT = bone_absent_so_inapplicable_;

	TEXT   CHARACTER = 15 TEXT = 'Gardiner et al. 1996; Hurley et al. 2007. ';

	TEXT   CHARACTER = 16 TEXT = 'Friedman, 2007.';

	TEXT   CHARACTER = 17 TEXT = 'Taverne, 1997; Schultze & Cumbaa, 2001; Friedman & Blom, 2006; Long et al., 2008; Swartz, 2009; Choo, 2011. ';

	TEXT   CHARACTER = 19 TEXT = 'Xu & Wu 2012; Xu et al. 2014; Xu & Zhao, 2016. ';

	TEXT   CHARACTER = 20 TEXT = 'Lund et al., 1995; Ahlberg & Johanson, 1998; Ahlberg et al., 2000; Lund, 2000; Poplin & Lund, 2000; Schultze & Cumbaa, 2001; Lund & Poplin, 2002; Cloutier & Arratia, 2004; Zhu & Ahlberg, 2004; Daeschler et al., 2006; Long et al., 2006; Zhu et al., 2006; Zhu et al., 2009; Choo, 2011. The nasal is poorly preserved in Cheirolepis canadensis (Pearson & Westoll, 1979; Arratia & Cloutier, 1996), and coding for this taxon is revised from ‘0’ to ‘?’.  The position of the nostrils is not clear in Tegeolepis, and the coding for this taxon is revised from ''1'' to ''?''.';

	TEXT   CHARACTER = 21 TEXT = 'Friedman & Blom, 2006; Long et al., 2008; Choo, 2011.  The position of the nostrils is not clear in Tegeolepis, and the coding for this taxon is revised from ''0'' to ''?''. ';

	TEXT   CHARACTER = 22 TEXT = 'Friedman & Blom, 2006; Long et al., 2008; Choo, 2011. The coding for Howqualepis rostridens (Long, 1988) and Gogosardina (Choo et al., 2009) is revised from ‘0’ to ‘1’. The premaxilla is not preserved in Novagonatodus (Long, 1988; Holland et al., 2007), so the coding is changed from ‘0’ to ‘?’. The premaxilla is absent in Wendichthys (Lund & Poplin, 1997), so the coding is revised from ''0'' to ''-''. The position of the nostrils is not clear in Tegeolepis, and the coding for this taxon is revised from ''0'' to ''?''. The coding for Moythomasia lineata is revised to ''0'' (Choo, 2015).''?''.';

	TEXT   CHARACTER = 23 TEXT = 'Lund et al., 1995; Cloutier & Ahlberg, 1996; Lund, 2000; Schultze & Cumbaa, 2001; Zhu & Schultze, 2001; Zhu et al., 2001; Lund & Poplin, 2002; Zhu & Yu, 2002; Cloutier & Arratia, 2004; Zhu et al., 2006; Friedman, 2007; Swartz, 2009; Zhu et al., 2009; Zhu et al., 2013. ';

	TEXT   CHARACTER = 24 TEXT = 'Cloutier & Ahlberg, 1996; Ahlberg & Johanson, 1998; Zhu & Ahlberg, 2004; Zhu & Schultze, 2001; Zhu et al., 2001; Zhu & Yu, 2002; Daeschler et al., 2006; Long et al., 2006; Zhu et al., 2006; Friedman, 2007; Brazeau, 2009; Zhu et al., 2009; Choo, 2011; Davis et al., 2012; Zhu et al., 2013. Choo’s coding for this character appears to be inaccurate, and codes have been changed where appropriate.';

	TEXT   CHARACTER = 25 TEXT = 'Cloutier & Ahlberg, 1996; Taverne, 1997; Schultze & Cumbaa, 2001; Zhu & Schultze, 2001; Zhu & Yu, 2002; Friedman & Blom, 2006; Friedman, 2007; Long et al., 2008; Brazeau, 2009; Swartz, 2009; Davis et al., 2012; Zhu et al., 2013; Xu et al., 2014; Giles et al., 2015b. A pineal foramen is variably present in Cheirolepis canadensis (Pearson & Westoll, 1979; Arratia & Cloutier, 1996), C. trailli (Pearson & Westoll, 1979), Kentuckia deani (Rayner, 1951) and Meemannia (Zhu et al., 2010), and these taxa are coded ''0/1'' to reflect this polymorphism. The coding for Moythomasia lineata is revised to ''0'' (Choo, 2015).';

	TEXT   CHARACTER = 26 TEXT = 'Friedman, 2007; Zhu et al., 2009. Can only be coded in taxa that lack a pineal foramen. ';

	TEXT   CHARACTER = 27 TEXT = 'Dietze, 2000; Schultze & Cumbaa, 2001; Cloutier & Arratia, 2004; Friedman & Blom, 2006; Long et al., 2008; Swartz, 2009; Choo, 2011; Xu et al., 2014. The coding for Cuneognathus (Friedman & Blom, 2006), Kentuckia hlavini (Dunkle, 1964) and Stegotrachelus (Swartz, 2009) is revised from ‘0’ to ‘1’. The coding for Melanecta (Coates, 1998) is revised from ‘1’ to ‘0’. Wendichthys (Lund & Poplin, 1997) was erroneously coded by Choo (2011) as state ‘2’, for which there is no description, and is recoded here as ‘1’. The coding for Moythomasia lineata is revised to ''0'' (Choo, 2015).';
	TEXT   TAXON = 7 CHARACTER = 27 TEXT = two_pairs..._but_together_they_are_rectangular_;
	TEXT   TAXON = 10 CHARACTER = 27 TEXT = '''l'' shaped...';

	TEXT   CHARACTER = 28 TEXT = 'Lund et al., 1995; Taverne, 1997; Dietze, 2000; Lund, 2000; Poplin & Lund, 2000; Schultze & Cumbaa, 2001; Lund & Poplin, 2002; Cloutier & Arratia, 2004; Friedman & Blom, 2006; Zhu et al., 2006; Long et al., 2008; Swartz, 2009; Choo, 2011; Lopez-Arbarello, 2011; Xu et al., 2014. The coding for Mimipiscis toombsi (Gardiner, 1984; Choo, 2011) is changed from ‘1’ to ‘2’. The coding for Moythomasia lineata is revised to ''2'' (Choo, 2015).';

	TEXT   CHARACTER = 29 TEXT = ' Arratia 1999; Lopez-Arbarello 2011. ';

	TEXT   CHARACTER = 30 TEXT = 'Giles et al., 2015b. Although not figured, an anterior pit line is described for Miguashaia (Cloutier 1996).';

	TEXT   CHARACTER = 31 TEXT = 'Giles et al., 2015b.';

	TEXT   CHARACTER = 32 TEXT = 'New character. The supraorbital canal may terminate in the frontal/parietal, or it may become confluent with the infraorbital canal. The exact position of this junction is highly variable, and typically occurs in the region of the frontal, dermosphenotic, dermopterotic. ';

	TEXT   CHARACTER = 33 TEXT = 'New character. In some taxa (e.g. Dapedium), the infraorbital canal continues anteriorly above the orbit a short way.';

	TEXT   CHARACTER = 34 TEXT = 'Lund et al., 1995; Cloutier & Ahlberg, 1996; Schultze & Cumbaa, 2001; Zhu & Schultze, 2001; Cloutier & Arratia, 2004; Long et al., 2008; Swartz, 2009. ';

	TEXT   CHARACTER = 35 TEXT = 'Giles et al., 2015b.';

	TEXT   CHARACTER = 36 TEXT = 'Gardiner & Schaeffer 1989; Cloutier & Arratia, 2004; Hurley et al. 2007; Choo, 2011; Xu & Zhao, 2016. This character is reformulated from Choo''s character ''Dermopterotic: present/absent''. Rather than designating bones as an intertemporal (or supratemporal or dermosphenotic) a priori, we consider the number of bones carrying the otic portion of the lateral line canal between the dermosphenotic and the posterior edge of the skull roof. Where two bones are present, these are treated as the intertemporal and supratemporal; where only one is present, this is treated as the dermopterotic. Anamestic bones between the dermosphenotic and frontal are not included in this count. The coding in Melanecta (Coates, 1998) has been revised from ''0'' to ''1''. The coding in Moythomasia nitida (Jessen, 1968) has been revised from ''1'' to ''0''. The coding for Moythomasia lineata is revised to ''0'' (Choo, 2015). ';

	TEXT   CHARACTER = 37 TEXT = 'Taverne, 1997; Friedman & Blom, 2006; Choo, 2011. Coded as inapplicable in taxa with a dermopterotic. The coding for Moythomasia durgaringa (Gardiner, 1984) and Moythomasia nitida (Jessen, 1968) is revised from ''1'' to ''0''. The intertemporal appears to be absent in Cheirolepis schultzei (Arratia & Cloutier, 2004), so is coded ''-''. The coding for Moythomasia lineata is revised to ''0'' (Choo, 2015). NOTE - n/a etc';

	TEXT   CHARACTER = 38 TEXT = 'Friedman & Blom, 2006; Choo, 2011. Coded as inapplicable in taxa with a dermopterotic. The coding for Moythomasia lineata is revised to ''0'' (Choo, 2015).';

	TEXT   CHARACTER = 39 TEXT = 'Xu & Gao, 2011; Xu et al., 2014. Coded as inapplicable in taxa with a dermopterotic. ';

	TEXT   CHARACTER = 40 TEXT = 'Choo, 2011. Coded as inapplicable in taxa with a dermopterotic.  The coding for Mimipiscis bartrami and M. toombsi (Gardiner, 1984; Choo, 2011) is revised from ‘0’ to ‘1’. The coding for Moythomasia durgaringa (Gardiner, 1984) and Moy. nitida (Jessen, 1968) is revised from ‘1’ to ‘0’. The position of the spiracular space in Stegotrachelus is uncertain, so this taxon is coded as ‘?’. The posterior and ventral borders of the supratemporal are poorly preserved in Krasnoyarichthys (Prokofiev, 2002), so the coding is changed from ‘0’ to ‘?’. The coding for Moythomasia lineata is revised to ''0'' (Choo, 2015).';

	TEXT   CHARACTER = 41 TEXT = 'Xu & Gao 2011; Xu et al. 2014. Coded as inapplicable in taxa with a separate intertemporal and supertemporal, and in taxa lacking these bones entirely.';

	TEXT   CHARACTER = 43 TEXT = 'Gardiner & Schaeffer, 1989; Lund et al., 1995; Cloutier & Ahlberg, 1996; Coates, 1998; Lund, 2000; Poplin & Lund, 2000; Schultze & Cumbaa, 2001; Zhu & Schultze, 2001; Lund & Poplin, 2002; Cloutier & Arratia, 2004; Friedman & Blom, 2006; Long et al., 2008; Swartz, 2009; Choo, 2011; Lopez-Arbarello 2011; Zhu et al., 2013; Xu et al., 2015; Xu & Zhao, 2016. The coding for Moythomasia lineata is revised to ''0'' (Choo, 2015).';
	TEXT   TAXON = 84 CHARACTER = 43 TEXT = 'polymorphic - 0/1';

	TEXT   CHARACTER = 44 TEXT = 'Giles et al., 2015b. The skull roof of Moythomasia as shown in Fig. 103 (Gardiner, 1984) is a restoration (see also Choo 2015: fig. 13). The only skull roof directly figured by Gardiner does not preserve the extrascapulars in situ (fig. 83). However, in specimens viewed by us, as well as in published photos of articulated material (e.g. Choo 2015: fig 8), the lateral extrascapular of M. durgaringa is clearly excluded from the lateral margin of the sull roof. The extrascapular in Cuneognathus is incomplete laterally. However, the extensive posterolateral extension of the supratemporal (Friedman & Blom, 2006: fig. 3) makes it unlikely that the extrascapular would have reached the lateral edge of the skull roof, and as such this character is coded ‘0’. This convention is also followed for Tegeolepis (Dunkle, 1964), and Meemannia (Zhu et al., 2006). The coding for Moythomasia lineata is revised to ''0'' (Choo, 2015). ';

	TEXT   CHARACTER = 45 TEXT = 'Dietze, 2000; Cloutier & Arratia, 2004; Long et al., 2008; Swartz, 2009; Choo, 2011; Xu & Gao, 2011; Zhu et al., 2013; Xu et al., 2014. The coding in Mimipiscis bartrami, M. toombsi (Gardiner, 1984; Choo, 2011), Stegotrachelus (Swartz, 2009), Cheirolepis canadensis (Arratia & Cloutier, 1996), C. schultzei (Arratia & Cloutier, 2004), C. trailli (Pearson & Westoll, 1979), Donnrosenia (Long et al., 2008), Howqualepis (Long, 1988), Mansfieldiscus (Long, 1988) and Woodichthys (Coates, 1998) is revised from ‘0’ to ‘1’. The extrascapulars are not preserved in Gogosardina (Choo et al., 2009) and Melanecta (Coates, 1998), and the coding for these taxa is revised from ‘0’ to ‘?’. The median extrascapular in Coccocephalichthys has an anterior and posterior series, as well as being paired about the midline, and is coded as ‘0’ here. The coding for Moythomasia lineata is revised to ''1'' (Choo, 2015).';

	TEXT   CHARACTER = 46 TEXT = 'Giles et al., 2015b. inapplicable for taxa that possess a median extrascapular, as it is logically impossible for the lateral extrascapulae to meet in the midline. It is unclear whether the extrascapulae met at the midline in Moythomasia durgaringa (Gardiner, 1984) or Cuneognathus (Friedman & Blom, 2006), so these taxa are coded ''?''.';

	TEXT   CHARACTER = 47 TEXT = 'Choo, 2011. The codings for Mimipiscis bartrami, M. toombsi (Gardiner, 1984; Choo, 2011), Osorioichthys (Taverne, 1997), Cheirolepis canadensis (Arratia & Cloutier, 1996), C. trailli (Pearson & Westoll, 1979), Mansfieldiscus (Long, 1988), Woodichthys (Coates, 1998) and Wendichthys (Lund & Poplin, 1997) are revised from ‘1’ to ‘0’. Although often figured as present in reconstructions, it is unclear whether these canals were present in Howqualepis rostridens (Long, 1988), Cuneognathus (Friedman & Blom, 2006), Donnrosenia (Long et al., 2008), Kentuckia hlavini (Dunkle, 1964), Limnomis (Daeschler, 2000), Stegotrachelus (Swartz, 2009) and Krasnoyarichthys (Prokofiev, 2002), and the coding for these taxa is revised from ‘1’ to ‘?’. The coding for Moythomasia lineata is revised to ''1'' (Choo, 2015).';

	TEXT   CHARACTER = 48 TEXT = 'Cloutier & Ahlberg, 1996; Ahlberg & Johanson, 1998; Zhu & Schultze, 2001; Zhu et al., 2001; Zhu & Yu, 2002; Zhu & Ahlberg, 2004; Daeschler et al., 2006; Long et al., 2006; Zhu et al., 2006; Friedman, 2007; Zhu et al., 2009.';

	TEXT   CHARACTER = 49 TEXT = 'Gardiner & Schaeffer 1989; Lund et al. 2000; Cloutier & Arratia, 2004; Hurley et al. 2007; Choo, 2011; Xu & Gao, 2011; Xu et al., 2014. The coding for Moythomasia lineata is revised to ''0'' (Choo, 2015).H07: Discoserra has a large plate at the anterior of the infraorbital series, the antorbital or infraorbital identity of which is uncertain because the sensory canal pattern is unclear (a dorsally directed branch would indicate antorbital affinity). It is interpreted here as the anteriormost infraorbital (lachrymal) (figure 2a, la).';

	TEXT   CHARACTER = 50 TEXT = 'Grande 2010; Xu & Wu 2012; Xu et al. 2014; Xu & Shen, 2015; Xu & Zhao, 2016.';

	TEXT   CHARACTER = 51 TEXT = 'Cloutier & Arratia, 2004; Gardiner et al., 2005; Choo, 2011; Xu & Gao, 2011; Xu et al., 2014. Choo''s (2011) codes for this character appear reversed. The coding for Gogosardina (Choo et al., 2009) is revised from ''0'' to ''?''. The coding for Limnomis (Daeschler, 2000) is revised from ''?'' to ''0''. The coding for Tegeolepis (Dunkle & Schaeffer, 1973) is revised from ''0'' ''to ''?''. The coding for Moythomasia lineata is revised to ''0'' (Choo, 2015).';

	TEXT   CHARACTER = 52 TEXT = 'Taverne, 1997; Friedman & Blom, 2006; Long et al., 2008; Swartz, 2009; Choo, 2011. The coding for Melanecta (Coates, 1998) is revised from ‘0’ to ‘?’. The coding for Miguashaia (Cloutier, 1996) is revised from ''1'' to ''?''.The coding for Novagonatodus (Long, 1988; Holland et al., 2007) and Onychodus (Andrews et al., 2006) is revised from ‘?’ to ‘1’. The coding for Tegeolepis (Dunkle & Schaeffer, 1973) is revised from ''1'' to ''0''. The coding for Wendichthys (Lund & Poplin, 1997) is revised from ''0'' to ''1''. ';

	TEXT   CHARACTER = 53 TEXT = 'Cloutier & Arratia, 2004; Friedman & Blom, 2006; Long et al., 2008; Swartz, 2009; Choo, 2011; Xu et al., 2014. Although the jugal of Moythomasia durgaringa is only faintly notched in its reconstruction (Gardiner, 1984: fig. 103), the notch is clearly visible on the medial face (Gardiner, 1984: fig. 73). As such the coding is revised from ‘0’ to ‘1’. The coding in Cuneognathus (Friedman & Blom, 2006) is revised from’0’ to ‘?’. The coding in Novagonatodus (Long, 1988; Holland et al., 2007) is changed from ‘1’ to ‘0’.The coding in Wendichthys (Lund & Poplin, 1997) is revised from ''1'' to ''0''. The coding for Moythomasia lineata is revised to ''0'' (Choo, 2015).';

	TEXT   CHARACTER = 54 TEXT = 'Gardiner & Schaeffer 1989; Taverne, 1997; Schultze & Cumbaa, 2001; Friedman & Blom, 2006; Long et al., 2008; Choo, 2011; Lopez-Arbarello 2011; Xu & Gao 2011; Xu et al., 2015; Xu & Zhao, 2016Xu & Zhao, 2015.';
	TEXT   TAXON = 32 CHARACTER = 54 TEXT = coded_separately._;

	TEXT   CHARACTER = 55 TEXT = 'Giles et al., 2015b. Multiple branches radiate from the infraorbital canal in the jugal of many Carboniferous actinopterygians.';

	TEXT   CHARACTER = 56 TEXT = 'Gardiner & Schaeffer, 1989; Coates, 1998; Schultze & Cumbaa, 2001; Cloutier & Arratia, 2004; Friedman & Blom, 2006; Zhu et al., 2006; Long et al., 2008; Zhu et al., 2009; Choo, 2011; Xu & Zhao, 2015. The dermosphenotic of Moythomasia illustrated by (Gardiner 1984, fig 69) lacks a posterior limb, but this is from a small individual and most likely reflects ontogenetic variability, with a posterior limb being developed in larger individuals (B. Choo, pers. comm.; Choo 2015: fig. 8). The shape of the dermosphenotic in Cuneognathus (Friedman & Blom, 2006) is inferred, and the coding is thus revised from ‘1’ to ‘?’. The coding in Melanecta (Coates, 1998) is revised from ‘0’ to ‘?’. The posterior limb of the dermosphenotic is variably developed in Mesopoma (Coates, 1999), so this taxon is scored ''0/1'' to reflect this polymorphism.';
	TEXT   TAXON = 7 CHARACTER = 56 TEXT = no_distinct_dsphen;

	TEXT   CHARACTER = 57 TEXT = 'Friedman & Blom, 2006; Choo, 2011. The coding for Moythomasia lineata is revised to ''0'' (Choo, 2015).';

	TEXT   CHARACTER = 58 TEXT = 'Gardiner & Schaeffer 1989; Hurley et al. 2007; Xu & Gao 2011; Xu et al. 2014; Xu et al., 2015; Xu & Zhao, 2016.';

	TEXT   CHARACTER = 59 TEXT = 'Cavin & Suteethorn 2006; Lopez-Arbarello 2011.';

	TEXT   CHARACTER = 60 TEXT = 'Grande 2010; Xu & Wu 2012; Xu et al. 2014, 2015; Xu & Zhao, 2016.  The first lachrymal is regarded here as the anteriormost canal-bearing bone that contributes to orbital margin.';

	TEXT   CHARACTER = 61 TEXT = 'Wiley 1976; Lopez-Arbarello 2010.';

	TEXT   CHARACTER = 62 TEXT = 'Patterson, 1982; Lauder & Liem, 1983; Gardiner, 1984; Cloutier & Arratia, 2004; Brazeau, 2009; Friedman & Brazeau, 2010; Choo, 2011; Davis et al., 2012; Zhu et al., 2013; Giles et al., 2015b. Choo''s (2011) codes may be reversed for this character, but it is unclear. The coding for Cuneognathus (Friedman & Blom, 2006), Kentuckia hlavini, Krasnoyarichthys and Limnomis is revised from ''1'' to ?''. The coding for Donnrosenia, Gogosardina, Howqualepis, Masnfieldiscus, Melanecta, Mimipiscis bartrami, M. toombsi, Moythomasia durgaringa, Moy. nitida, Novagonatodus, Stegotrachelus and Woodichthys is revisied from ''1'' to ''0''. The coding for Onychodus is revised from ''0'' to ''1''. The coding for Miguashaia is revised from ''-'' to ''1''. The coding for Moythomasia lineata is revised to ''0'' (Choo, 2015).';

	TEXT   CHARACTER = 63 TEXT = 'Patterson, 1982; Gardiner & Schaeffer, 1989; Lund et al., 1995; Cloutier & Ahlberg, 1996; Coates, 1998; Dietze, 2000; Lund, 2000; Schultze & Cumbaa, 2001; Zhu & Schultze, 2001; Zhu et al., 2001; Lund & Poplin, 2002; Zhu & Yu, 2002; Cloutier & Arratia, 2004; Gardiner et al., 2005; Friedman & Blom, 2006; Zhu et al., 2006; Friedman, 2007; Long et al., 2008; Swartz, 2009; Zhu et al., 2009; Choo, 2011; Xu & Gao, 2011; Xu et al., 2014; 2015; Xu & Zhao, 2016. This region of the cheek is missing in Coccocephalichthys (Poplin, 1974; Poplin & Véran, 1996), and was presumably removed by Watson (1925) when he first described the specimen. It is unclear from the surviving cast whether a dermohyal and/or accessory operculum were present, and as such this taxon is coded as ‘?’. The presence of a dermohyal is only inferred in Donnrosenia (Long et al., 2008), and the coding for this taxon is revised from ‘1’ to ‘?''.';

	TEXT   CHARACTER = 64 TEXT = 'Giles et al., 2015b. The dermohyal is not preserved in Melanecta (Coates, 1998), but it is clear from the surrounding bones that it would not have projected above the dorsal surface of the operculum.';

	TEXT   CHARACTER = 65 TEXT = 'Gardiner et al., 2005; Coates, 1999; Xu & Gao, 2011; Xu et al., 2014. The relevant part of the cheek is not preserved in Donnrosenia (Long et al., 2008), so the coding for this taxon is changed from ''1'' to ''?''.';

	TEXT   CHARACTER = 66 TEXT = 'Friedman, 2007; Zhu et al., 2009. The position of the spiracular space in Stegotrachelus (Swartz, 2009) is uncertain, so this taxon is coded as ''?''. The coding for Moythomasia lineata is revised to ''1'' (Choo, 2015).';

	TEXT   CHARACTER = 67 TEXT = 'Zhu & Yu, 2002; Friedman, 2007; Xu et al., 2014, 2015; Xu & Zhao, 2016.';

	TEXT   CHARACTER = 68 TEXT = 'Lund et al., 1995; Lund, 2000; Poplin & Lund, 2000; Schultze & Cumbaa, 2001; Zhu & Schultze, 2001; Zhu et al., 2001; Zhu & Yu, 2002; Lund & Poplin, 2002; Cloutier & Arratia, 2004; Zhu et al., 2006; Friedman, 2007; Zhu et al., 2009; Zhu et al., 2013; Giles et al., 2015b. ';

	TEXT   CHARACTER = 69 TEXT = 'Friedman, 2007; Zhu et al., 2009; Zhu et al., 2013; Giles et al., 2015b. ';

	TEXT   CHARACTER = 70 TEXT = 'Friedman, 2007; Zhu et al., 2009; Zhu et al., 2013.';

	TEXT   CHARACTER = 71 TEXT = 'Cloutier & Arratia, 2004; Lopez-Arbarello 2011; Xu et al. 2014; Xu et al. 2014, 2015; Xu & Zhao, 2016.';

	TEXT   CHARACTER = 72 TEXT = 'Gardiner & Schaeffer 1989; Gardiner et al. 1996; Gardiner et al. 2005; Coates 1999; Hurley et al. 2007; Xu & Gao 2011; Xu et al. 2014, 2015; Xu & Zhao, 2016.';

	TEXT   CHARACTER = 73 TEXT = 'Grande 2010; Xu & Wu 2012; Xu et al. 2014. ';

	TEXT   CHARACTER = 74 TEXT = 'Grande & Bemis 1998; Xu & Wu 2012; Xu et al. 2014, 2015. Arratia 2013; Xu & Zhao, 2016.';

	TEXT   CHARACTER = 75 TEXT = 'Gardiner & Schaeffer 1989; Gardiner et al. 1996; Gardiner et al. 2005; Coates 1999; Hurley et al. 2007; Xu & Gao 2011; Xu et al. 2014, 2015; Xu & Shen, 2015; Xu & Zhao, 2016.';

	TEXT   CHARACTER = 76 TEXT = 'Friedman & Blom, 2006; Long et al., 2008; Swartz, 2009; Choo, 2011. The coding for Moythomasia lineata is revised to ''0'' (Choo, 2015).';

	TEXT   CHARACTER = 77 TEXT = 'Giles et al., 2015b. The mandibular canal is reconstructed as reaching the anterior margin of the dentary in Cuneognathus (Friedman & Blom, 2006), but specimen photos appear to show it leaving through the dorsal margin. As such, this taxon is coded ''1'' for this character. ';

	TEXT   CHARACTER = 78 TEXT = 'Patterson, 1982; Cloutier & Ahlberg, 1996; Coates, 1998; Schultze & Cumbaa, 2001; Zhu & Schultze, 2001; Zhu et al., 2001; Zhu & Yu, 2002; Cloutier & Arratia, 2004; Zhu et al., 2006; Friedman, 2007; Zhu et al., 2009; Choo, 2011; Zhu et al., 2013. The coding for Moythomasia lineata is revised to ''1'' (Choo, 2015).';

	TEXT   CHARACTER = 79 TEXT = 'Ahlberg & Johanson, 1998; Zhu et al., 2001; Zhu & Yu, 2002; Zhu & Ahlberg, 2004; Friedman, 2007; Zhu et al., 2009.';

	TEXT   CHARACTER = 80 TEXT = 'Cloutier & Arratia 2004, Xu et al. 2014. ';

	TEXT   CHARACTER = 81 TEXT = 'Friedman & Blom, 2006; Long et al., 2008; Swartz, 2009; Choo, 2011. The anterior extent of the dentary is not preserved in Limnomis (Daeschler, 2000), so the coding for this taxon is revised from ''1'' to ''?''. ';

	TEXT   CHARACTER = 82 TEXT = 'Friedman & Blom, 2006; Long et al., 2008; Swartz, 2009; Choo, 2011. Choo''s (2011) codes for this character appear reversed. The anterior extent of the dentary is not preserved in Limnomis (Daeschler, 2000), so the coding for this taxon is revised from ''1'' to ''?''. ';

	TEXT   CHARACTER = 83 TEXT = 'Choo, 2011. The anterior extent of the dentary is not preserved in Limnomis (Daeschler, 2000), so the coding for this taxon is revised from ''1'' to ''?''. ';

	TEXT   CHARACTER = 84 TEXT = 'Friedman, 2007. Coates (1998) states that the maxilla of Melanecta bears large teeth interspersed with smaller teeth, but it is unclear how these teeth are arranged. As such, this taxon is coded ''?''. ';

	TEXT   CHARACTER = 85 TEXT = 'New character. In Styracopterus, Fouldenia and Amphicentrum, a lateral lamina of bone obscures the maxillary dentition (Sallan & Coates 2013).';

	TEXT   CHARACTER = 86 TEXT = 'Patterson, 1982; Gardiner, 1984; Maisey, 1986; Gardiner & Schaeffer, 1989; Cloutier & Ahlberg, 1996; Taverne, 1997; Coates, 1999; Poplin & Lund, 2000; Schultze & Cumbaa, 2001; Zhu & Schultze, 2001; Zhu et al., 2001; Zhu & Yu, 2002; Cloutier & Arratia, 2004; Gardiner et al., 2005; Friedman & Blom, 2006; Zhu et al., 2006; Friedman, 2007; Long et al., 2008; Zhu et al., 2009; Friedman & Brazeau, 2010; Choo, 2011; Xu & Gao, 2011; Zhu et al., 2013; Xu et al., 2014; Giles et al., 2015b. The presence of acrodin in Limnomis (Daeschler, 2000), Mansfieldiscus (Long, 1988), Melanecta (Coates, 1998) and Woodichthys (Coates, 1998) is uncertain, and the coding for these taxa is revised from ''1'' to ''?''.';

	TEXT   CHARACTER = 87 TEXT = 'Zhu & Yu 2002; Friedman 2007; Lopez-Arbarello 2011. ';

	TEXT   CHARACTER = 88 TEXT = 'Friedman & Blom, 2006; Long et al., 2008; Swartz, 2009; Grande 2010; Choo, 2011; Xu et al., 2014.';
	TEXT   TAXON = 4 CHARACTER = 88 TEXT = nb_three_ossifications;
	TEXT   TAXON = 54 CHARACTER = 88 TEXT = nb_two_ossifications;

	TEXT   CHARACTER = 89 TEXT = 'Friedman & Blom, 2006; Friedman, 2007; Long et al., 2008; Choo, 2011; Xu & Gao, 2011; Xu et al., 2014. The coding for Kentuckia hlavini (Dunkle, 1964) and Guiyu (Zhu et al., 2009) is revised from ''0'' to ''?''. The coding for Limnomis (Daeschler, 2000) and Stegotrachelus (Swartz, 2009) is revised from ''1'' to ''?''. The coding in Mansfieldiscus (Long, 1988) is revised from ''0'' to ''2''. The coding for Moythomasia lineata is revised to ''1'' (Choo, 2015).H07:';

	TEXT   CHARACTER = 90 TEXT = 'Schultze and Cumbaa, 2001; Zhu and Schultze, 2001; Zhu et al., 2001; Zhu and Yu, 2002; Zhu et al., 2006; Friedman, 2007; Zhu et al., 2009. ';

	TEXT   CHARACTER = 91 TEXT = 'Ahlberg & Clack, 1998; Daeschler et al., 2006; Long et al., 2006; Friedman, 2007; Zhu et al., 2009; Zhu et al., 2013; Giles et al., 2015b. A single specimen of Pteronisculus stensioi has at least five or six coronoids anterior to the prearticular region. However, these appear to correspond to the three coronoids present in most specimens, so the taxon is coded here as ''2''. Two coronoids are reported in Boreosomus (Nielsen, 1942).';
	TEXT   TAXON = 5 CHARACTER = 91 TEXT = fused;
	TEXT   TAXON = 93 CHARACTER = 91 TEXT = Hmm._The_one_figured_in_G&B_only_has_two._;

	TEXT   CHARACTER = 92 TEXT = 'Cloutier & Ahlberg, 1996; Ahlberg & Johanson, 1998; Zhu & Ahlberg, 2004; Daeschler et al., 2006; Long et al., 2006.';

	TEXT   CHARACTER = 93 TEXT = 'Gardiner & Schaeffer 1989; Zhu & Yu, 2002; Friedman, 2007;  Friedman, 2007; Xu & Gao 2011; Xu et al. 2014, 2015; Xu & Zhao, 2016.';

	TEXT   CHARACTER = 94 TEXT = Modified_from_Gardiner_et_al._2005._;

	TEXT   CHARACTER = 95 TEXT = Arratia_2013._A_distinct_notch_in_the_posterior_margin_of_the_dentary_is_seen_in_taxa_such_as_Leptolepis._;

	TEXT   CHARACTER = 96 TEXT = 'Grande & Bemis 1998; Grande 2010; Xu & Wu 2012; Xu et al. 2014, 2015; Lopez-Arbarello 2011; Xu & Zhao, 2016.';

	TEXT   CHARACTER = 97 TEXT = 'Friedman, 2007.';

	TEXT   CHARACTER = 99 TEXT = 'Revised from Friedman, 2007; Brazeau, 2009; Zhu et al., 2009; Friedman & Brazeau, 2010; Davis et al., 2012; Zhu et al., 2013; Giles et al., 2015b. This character is expanded from previous formulations, which only considered whether a basipterygoid fenestra was absent or present. Where a basipterygoid process is absent, the dorsal margin of the palate may be flat, or the metapterygoid may bear a distinct notch. ';
	TEXT   TAXON = 7 CHARACTER = 99 TEXT = mpt_proc;

	TEXT   CHARACTER = 101 TEXT = New_character._;

	TEXT   CHARACTER = 102 TEXT = 'This character captures whether the palatoquadrates contact at the midline. ^n';

	TEXT   CHARACTER = 105 TEXT = 'Friedman, 2007.';

	TEXT   CHARACTER = 107 TEXT = 'Lopez-Arbarello 2011; Arratia 2013; Xu & Wu, 2012; Xu & Zhao, 2016.';
	TEXT   TAXON = 24 CHARACTER = 107 TEXT = paired_and_median_vomers;
	TEXT   TAXON = 44 CHARACTER = 107 TEXT = vomers_fuse_ontogenetically;
	TEXT   TAXON = 93 CHARACTER = 107 TEXT = sutured_to_parasphenoid._Check_in_Grande_&_Bemis._;

	TEXT   CHARACTER = 108 TEXT = Hurley_et_al._2007.;

	TEXT   CHARACTER = 109 TEXT = 'Schultze & Cumbaa, 2001; Cloutier & Arratia, 2004; Friedman & Blom, 2006; Long et al., 2008; Swartz, 2009. This region of the cheek was removed in Coccocephalichthys (Poplin, 1974; Poplin & Véran, 1996), presumably by Watson (1925) when he first described the specimen. It is unclear from the surviving cast whether a dermohyal and/or accessory operculum were present, and as such this taxon is coded as ‘?’. ';

	TEXT   CHARACTER = 110 TEXT = 'Modified from Lund et al., 1995; Lund, 2000; Lund & Poplin, 2002; Cloutier & Arratia, 2004; Long et al., 2008; Swartz, 2009; Choo, 2011; Xu et al., 2015; Xu & Zhao, 2016Xu & Zhao, 2015. . The coding in Osorioichthys (Taverne, 1997), Mansfieldiscus (Long, 1988), Melanecta (Coates, 1988), Moythomasia nitida (Jessen, 1968), Novagonatodus (Long, 1988; Holland et al., 2007), Woodichthys (Coates, 1998), Cuneognathus (Friedman & Blom, 1006) and Krasnoyarichthys (Prokofiev, 2002) is revised from ‘0’ to ‘1’. The coding in Howqualepis (Long, 1988), Donnrosenia (Long et al., 2008) and Limnomis (Daeschler, 2000) is revised from ‘1’ to ‘0’.';

	TEXT   CHARACTER = 111 TEXT = Xu_et_al._2014._;
	TEXT   TAXON = 10 CHARACTER = 111 TEXT = multiple_suboperc;

	TEXT   CHARACTER = 112 TEXT = 'Long et al., 2008; Choo, 2011; Lopez-Arbarello 2011. The coding in Howqualepis (Long, 1988) and Donnrosenia (Long et al., 2008) is changed from ''0'' to ''1''. The anterodorsal process is described as well developed in Gogosardina (Choo et al., 2009), and the coding for this taxon is revised from ''?'' to ''1''. An anterodorsal process is also present in ''semionotiforms''. Although these processes do not appear to be homologous they are coded within the character. ';

	TEXT   CHARACTER = 114 TEXT = 'Friedman, 2007; Zhu et al., 2009; Zhu et al., 2013; Xu & Zhao, 2016. ';
	TEXT   TAXON = 2 CHARACTER = 114 TEXT = lots_of_small_ossicles...;
	TEXT   TAXON = 24 CHARACTER = 114 TEXT = loads!_suborbs_carry_it..._;

	TEXT   CHARACTER = 115 TEXT = 'Modified from Gardiner et al., 2005; Swartz 2009. This character is reformulated from its original (compound) formulation, which considered both maxilla and preoperculum shape. Primitively in actinopterygians the preoperculum is wholly or partially developed dorsal to the maxilla as an anterodorsal-posteroventrally oriented bone, either with (e.g. Mimipiscis, Moythomasia) or without (e.g. Cheirolepis) a dorsoventrally oriented limb. The preoperculum may also be near-vertical, with no distinct anterodorsal or anteroventral extensions (e.g. Boreosomus, Peltopleurus), or developed as an anteroventral-posterodorsally-directed bone largely ventral to the maxilla (e.g. Discoserra, Propterus).';

	TEXT   CHARACTER = 116 TEXT = 'Modified from Lopez-Arbarello 2011.';

	TEXT   CHARACTER = 117 TEXT = 'Lopez-Arbarello 2011. ';

	TEXT   CHARACTER = 118 TEXT = 'Gardiner & Schaeffer 1989; Xu & Gao 2011; Xu et al. 2014, 2015. Gardiner & Schaeffer 1989; Olsen & McCune 1991; Gardiner et al. 1996; Gardiner et al. 2005; Cavin & Suteethorn 2006; Hurley et al. 2007; Lopez-Arbarello 2011; Xu & Zhao, 2016. ';

	TEXT   CHARACTER = 119 TEXT = 'Lund et al., 1995; Cloutier & Arratia, 2004; Choo, 2011. The coding for Mimipiscis bartrami, M. toombsi (Gardiner, 1984, Choo, 2011), Stegotrachelus (Swartz, 2009), Cheirolepis canadensis (Arratia & Cloutier, 1996), C. schulzei (Arratia & Cloutier, 2004), C. trailli (Pearson & Westoll, 1979) Donnrosenia (Long et al., 2008), Gogosardina (Choo et al., 2009), Howqualepis rostridens (Long, 1988), Novagonatodus (Long, 1988; Holland et al., 2007), Mansfieldiscus (Long, 1988) and Woodichthys (Coates, 1998) is revised from ‘1’ to ‘0’. The coding for Cuneognathus (Friedman & Blom, 2006), Kentuckia hlavini (Dunkle, 1964) and Melanecta (Coates, 1998) is revised from ‘1’ to ‘?’. The coding for Krasnoyarichthys (Prokofiev, 2002) is changed from ‘?’ to ‘1’.';

	TEXT   CHARACTER = 120 TEXT = 'Xu et al., 2014. ';
	TEXT   TAXON = 13 CHARACTER = 120 TEXT = Ant_&_Post_lateral_gulars_;

	TEXT   CHARACTER = 121 TEXT = 'Gardiner & Schaeffer, 1989; Cloutier & Ahlberg, 1996; Taverne, 1997; Lund & Poplin, 1997; Coates, 1999; Schultze & Cumbaa, 2001; Zhu & Schultze, 2001; Cloutier & Arratia, 2004; Friedman & Blom, 2006; Long et al., 2008; Swartz, 2009; Brazeau, 2009; Xu & Gao, 2011; Davis et al., 2012; Zhu et al., 2013; Xu et al., 2014; Giles et al., 2015b. The coding for Mansfieldiscus (Long, 1988) is revised from ‘?’ to ‘1’. The condition in Boreosomus (Nielsen, 1942) is unique: instead of lateral gulars flanking a median gular, there appears to be a second median gular. This may well represent a fusion of the two, longer lateral gulars, is coded as such. The coding for Moythomasia lineata is revised to ''0'' (Choo, 2015).';

	TEXT   CHARACTER = 122 TEXT = 'Lund et al., 1995; Cloutier & Ahlberg, 1996; Coates, 1999; Lund, 2000; Schultze & Cumbaa, 2001; Zhu & Schultze, 2001; Zhu et al., 2001: Lund & Poplin, 2002; Zhu & Yu, 2002; Cloutier & Arratia, 2004; Zhu et al., 2006; Friedman, 2007; Zhu et al., 2009; Xu & Gao, 2011; Zhu et al., 2013; Xu et al., 2014, 2015; Giles et al., 2015b; Xu & Zhao, 2015. Pearson & Westoll (1979: p. 365) state that a median gular is not known in Cheirolepis canadensis. Although a median gular is reconstructed by Cloutier & Arratia (1996: fig. 7), this bone is not present in any specimen photos and is not mentioned in the text. As such, this taxon is coded as ‘?’.';

	TEXT   CHARACTER = 123 TEXT = 'Giles et al., 2015b. The condition in Boreosomus (Nielsen, 1942) is unique: instead of lateral gulars flanking a median gular, there appears to be a second median gular. This may well represent a fusion of the two, longer lateral gulars, and is coded as such. ';

	TEXT   CHARACTER = 124 TEXT = 'Schultze & Cumbaa, 2001; Zhu & Schultze, 2001; Zhu et al., 2001; Zhu & Yu, 2002; Zhu et al., 2006; Friedman, 2007; Zhu et al., 2009; Zhu et al., 2013. ';

	TEXT   CHARACTER = 125 TEXT = 'Zhu & Yu, 2002; Friedman, 2007. Character can only be coded in taxa which possess all of these bones. ';

	TEXT   CHARACTER = 126 TEXT = 'Ahlberg & Johanson, 1998; Zhu & Yu, 2002; Zhu & Ahlberg, 2004; Daeschler et al., 2006; Long et al., 2006; Friedman, 2007; Zhu et al., 2009; Zhu et al., 2013; Giles et al., 2015b. ';

	TEXT   CHARACTER = 127 TEXT = 'Friedman, 2007; Zhu et al., 2009; Brazeau, 2009; Friedman & Brazeau, 2010; Davis et al., 2012; Zhu et al., 2013; Giles et al., 2015b. Cheirolepis trailli is coded ''0'' (Giles et al., 2015a). ';

	TEXT   CHARACTER = 128 TEXT = 'New character. “Primitively in actinopts, the optic nerve exits the cranial cavity into the orbit through paired foramina approximately halfway up the orbital wall. In many Carboniferous and younger taxa, much of the orbital wall is unossified (the optic fenestra). The optic nerves may exit through openings just posterior to (e.g. Pteronisculus) or confluent with (e.g. Pholidophorus) the optic fenestra. In polypterids and Fukangichthys, the optic nerve exits ventrally through paired foramina that abut the parasphenoid."';

	TEXT   CHARACTER = 129 TEXT = 'Giles et al., 2015b. Carboniferous and younger actinopts such as Lawrenciella (Hamel & Poplin, 2008) have a median crista anterior to the anterior dorsal fontanelle upon which the skull roof sits.';

	TEXT   CHARACTER = 130 TEXT = 'Giles et al., 2015b. The anterior dorsal fontanelle of many Carboniferous and younger actinopts is greatly expanded, in contrast to the smaller fontanelle of Devonian taxa such as Mimipiscis (Gardiner, 1984).';

	TEXT   CHARACTER = 131 TEXT = 'Cloutier & Ahlberg, 1996; Ahlberg & Johanson, 1998; Zhu & Ahlberg, 2004; Zhu et al., 2001; Zhu & Yu, 2002; Daeschler et al., 2006; Long et al., 2006; Friedman, 2007; Brazeau, 2009; Zhu et al., 2009; Friedman & Brazeau, 2010; Davis et al., 2013; Zhu et al., 2013; Giles et al., 2015b. Cheirolepis trailli is coded ''0'' (Giles et al., 2015a). ';

	TEXT   CHARACTER = 132 TEXT = 'Zhu & Schultze, 2001; Zhu et al., 2001; Zhu & Yu, 2002; Zhu et al., 2006; Friedman, 2007; Zhu et al., 2009; Zhu et al., 2013; Giles et al., 2015b. This character is coded as absent for taxa that possess a large interorbital fenestra (e.g. Pteronisculus, Coccocephalichthys, Kentuckia deani), as, if present, the eyestalk area would be visible posterior to the opening for the optic nerve.  ';

	TEXT   CHARACTER = 133 TEXT = 'Coates, 1999. ';

	TEXT   CHARACTER = 134 TEXT = 'Coates, 1999.';

	TEXT   CHARACTER = 135 TEXT = 'Coates, 1999; Gardiner et al. 1996; Hurley et al. 2007; Xu & Gao, 2011; Xu et al., 2014, 2015; Xu & Zhao, 2016.';

	TEXT   CHARACTER = 136 TEXT = 'Modified from Coates, 1999; Xu et al., 2014. Wiley 1976; Gardiner, 1984; Gardiner & Schaeffer, 1989; Gardiner et al. 1996; Hurley et al. 2007;  Lopez-Arbarello 2011; Xu & Gao, 2011; Xu et al. 2014, 2015; Xu & Zhao, 2016.';

	TEXT   CHARACTER = 137 TEXT = 'Ahlberg & Johanson, 1998; Zhu et al., 2001; Zhu & Yu, 2002; Zhu & Ahlberg, 2004; Friedman, 2007; Zhu et al., 2009; Zhu et al., 2013; Giles et al., 2015b. Cheirolepis trailli is coded ''0'' (Giles et al., 2015a). ';

	TEXT   CHARACTER = 138 TEXT = 'Patterson, 1982; Gardiner, 1984; Gardiner & Schaeffer, 1989; Taverne, 1997; Coates, 1999; Gardiner et al., 2005; Xu & Gao, 2011; Xu et al., 2014. Taxa that lack a groove on the lateral commissure are coded as inapplicable for this character. . Following Xu et al. (2014), the spiracle in Moythomasia durgaringa is coded ''1''.  Cheirolepis trailli is coded ''0'' (Giles et al., 2015a). ';

	TEXT   CHARACTER = 139 TEXT = 'Gardiner et al., 2005; Xu & Gao, 2011; Xu et al., 2014, 2015; Xu & Zhao, 2016.)';

	TEXT   CHARACTER = 140 TEXT = 'Ahlberg & Johanson, 1998; Zhu & Schultze, 2001; Zhu et al., 2001; Zhu & Yu, 2002; Zhu & Ahlberg, 2004; Zhu et al., 2006; Friedman, 2007; Zhu et al., 2009; Davis et al., 2012; Zhu et al., 2013; Giles et al., 2015b.';

	TEXT   CHARACTER = 141 TEXT = 'Gardiner, 1984; Gardiner & Schaeffer, 1989; Taverne, 1997; Coates ,1999.';

	TEXT   CHARACTER = 142 TEXT = 'Gardiner et al. 2005; Gardiner et al. 1996; Hurley et al. 2007; Xu & Gao 2011; Xu et al. 2015. ';

	TEXT   CHARACTER = 143 TEXT = 'Gardiner, 1984; Gardiner & Schaeffer, 1989; Taverne, 1997; Coates, 1999; Xu & Gao, 2011; Xu et al., 2014.  Cheirolepis trailli is coded ''0'' (Giles et al., 2015a). ';

	TEXT   CHARACTER = 144 TEXT = 'Zhu & Yu, 2002; Friedman, 2007. ';

	TEXT   CHARACTER = 145 TEXT = 'Friedman, 2007; Brazeau, 2009; Zhu et al., 2009; Friedman & Brazeau, 2010; Davis et al., 2012; Zhu et al., 2013; Brazeau & Friedman, 2014; Giles et al., 2015b. Cheirolepis trailli is coded ''1'' (Giles et al., 2015a). ';

	TEXT   CHARACTER = 146 TEXT = 'Coates, 1999. We follow Coates (1999) in coding Howqualepis as ''0'' on the basis of Long 1988 fig. 16 and AMF65495 (pers. obs. S.G.), rather than the braincase reconstruction (Long, 1988: fig. 18).  Cheirolepis trailli is coded ''0'' (Giles et al., 2015a). ';

	TEXT   CHARACTER = 147 TEXT = 'Friedman, 2007; Zhu et al., 2009. Cheirolepis trailli is coded ''0'' (Giles et al., 2015a). ';

	TEXT   CHARACTER = 148 TEXT = 'Friedman, 2007; Brazeau, 2009; Davis et al., 2012; Zhu et al., 2013; Giles et al., 2015b. Cheirolepis trailli is coded ''1'' (Giles et al., 2015a). ';
	TEXT   TAXON = 93 CHARACTER = 148 TEXT = check_this_coding..._;

	TEXT   CHARACTER = 149 TEXT = 'Giles et al., 2015b. Variable in Boreosomus: the posterior dorsal fontanelle is closed in the specimen figured in Nielsen (1942: plate 25F), but developed in the specimen figured in plate 28. This taxon is coded ‘0/1’ to reflect this polymorphism. ';

	TEXT   CHARACTER = 150 TEXT = 'Giles et al., 2015b. This projection is somewhat reduced in Pteronisculus (Nielsen, 1942), but is coded ''1'' here. Variable in Boreosomus: the posterior dorsal fontanelle is closed in the specimen figured in Nielsen 1942 plate 25F, but developed in the specimen figured in plate 28. This taxon is coded ‘0/1’ to reflect this polymorphism. Cheirolepis trailli is coded ''0'' (2015a). ';

	TEXT   CHARACTER = 151 TEXT = 'Coates & Sequeira, 1998; Coates & Sequeira, 2001a, b; Coates, 1999; Friedman, 2007; Zhu et al., 2009; Friedman & Brazeau, 2010; Zhu et al., 2013; Giles et al., 2015b. This character is coded as inapplicable in taxa that lack a canal for the dorsal aorta. Cheirolepis trailli is coded ''0'' (Giles et al., 2015a). The aortic canal of Moythomasia is not figured by Gardiner (1984), but a clear posterior notch in the aortic canal can be seen in Long & Trinajstic (2010:fig 5b). The neurocranium of Gogosardina is not yet described, but this character can be coded on the basis of Choo et al. (2009: fig. 9). ';
	TEXT   TAXON = 31 CHARACTER = 151 TEXT = 'Rayner says canal, Patetrson says no canal...';
	TEXT   TAXON = 57 CHARACTER = 151 TEXT = Draw_in_notebook!;

	TEXT   CHARACTER = 152 TEXT = 'Giles et al., 2015b. In Mimipiscis bartrami and M. toombsi, a groove for one of the efferent branchial arteries branches off from the lateral dorsal aorta immediately before the articular area for the first infrapharyngobranchial. However, it is uncertain which, so both taxa coded as ''?'' for these characters. The neurocranium of Gogosardina is not yet described, but this character can be coded on the basis of Choo et al. (2009: fig. 9). ';

	TEXT   CHARACTER = 153 TEXT = 'Giles et al., 2015b. In Mimipiscis bartrami and M. toombsi, a groove for one of the efferent branchial arteries branches off from the lateral dorsal aorta immediately before the articular area for the first infrapharyngobranchial. However, it is uncertain which, so both taxa coded as ''?'' for these characters. The neurocranium of Gogosardina is not yet described, but this character can be coded on the basis of Choo et al. (2009: fig. 9). ';

	TEXT   CHARACTER = 154 TEXT = 'Coates & Sequeira, 1998; Coates & Sequeira, 2001a, b; Coates, 1999; Friedman, 2007; Zhu et al., 2009; Friedman & Brazeau, 2010; Zhu et al., 2013; Giles et al., 2015b.';

	TEXT   CHARACTER = 155 TEXT = 'Coates, 1999. This character is coded as inapplicable in taxa that lack a canal for the dorsal aorta. In Mimipiscis toombsi, the bifurcation point of the dorsal aorta can be open (Giles & Friedman, 2014: fig. 2) or closed (Gardiner 1984: fig. 15). This taxon is coded ''0/1'' to reflect this polymorphism. The aortic canal of Moythomasia is not figured by Gardiner (1984), but the bifucation into the lateral dorsal aortae can be seen in Long & Trinajstic (2010:fig 5b).';

	TEXT   CHARACTER = 156 TEXT = New_character._;

	TEXT   CHARACTER = 157 TEXT = 'Wiley 1976; Lopez-Arbarello 2011. ';

	TEXT   CHARACTER = 158 TEXT = 'Gardiner et al. 1996; Hurley et al. 2007. This character can only be coded when separate braincase ossifications can be identified. ';

	TEXT   CHARACTER = 159 TEXT = Hurley_et_al._2007._This_character_can_only_be_coded_when_separate_braincase_ossifications_can_be_identified._;

	TEXT   CHARACTER = 160 TEXT = 'Olsen & McCune 1991; Gardiner et al. 1996; Cavin & Suteethorn 2006; Hurley et al. 2007; Lopez-Arbarello 2011. This character can only be coded when separate braincase ossifications can be identified. ';

	TEXT   CHARACTER = 161 TEXT = 'Grande 2010; Lopez-Arbarello 2011; Xu & Wu 2012; Xu et al. 2014, 2015; Arratia 2013; Xu & Zhao, 2016. This character can only be coded when separate braincase ossifications can be identified. ';

	TEXT   CHARACTER = 162 TEXT = 'Gardiner et al. 1996; Grande & Bemis, 1998; Hurley et al. 2007; Xu et al. 2014; Xu & Shen, 2015; Xu & Zhao, 2016. This character can only be coded when separate braincase ossifications can be identified. ';

	TEXT   CHARACTER = 163 TEXT = 'Wiley 1976; Cavin & Suteethorn 2006; Hurley et al. 2007; Grande 2010; Lopez-Arbarello 2011; Xu et al., 2014, 2015; Xu & Zhao, 2016. This character can only be coded when separate braincase ossifications can be identified.) ';

	TEXT   CHARACTER = 164 TEXT = 'Olsen 1994; Gardiner et al. 1996; Lopez-Arbarello 2011; Xu et al. 2014; Xu & Shen, 2015; Xu & Zhao, 2016. This character can only be coded when separate braincase ossifications can be identified. ';

	TEXT   CHARACTER = 165 TEXT = 'Grande 2010; Xu et al. 2014, 2015; Xu & Zhao, 2016. This character can only be coded when separate braincase ossifications can be identified. ';

	TEXT   CHARACTER = 166 TEXT = 'Gardiner et al. 1996; Hurley et al. 2007. This character can only be coded when separate braincase ossifications can be identified. ';

	TEXT   CHARACTER = 167 TEXT = 'Gardiner, 1984; Gardiner & Schaeffer, 1989; Coates, 1999; Hurley et al. 2007; Lopez-Arbarello 2011; Xu & Gao, 2011; Xu et al. 2014, 2015; Xu & Zhao, 2016. ';

	TEXT   CHARACTER = 168 TEXT = 'Gardiner, 1984; Gardiner & Schaeffer, 1989; Gardiner et al. 1996; Hurley et al. 2007; Xu & Gao, 2011; Xu et al. 2014, 2015; Xu & Zhao, 2016.) ';

	TEXT   CHARACTER = 169 TEXT = 'Gardiner, 1984; Gardiner & Schaeffer, 1989; Coates, 1999; Gardiner et al. 1996; Hurley et al. 2007; Xu & Gao, 2011; Xu et al. 2014, 2015; Xu & Zhao, 2016.) ';
	TEXT   TAXON = 29 CHARACTER = 169 TEXT = Unclear_where_hmd_articulates_so_not_sure._Also_why_foramen?;

	TEXT   CHARACTER = 170 TEXT = 'Gardiner, 1984; Brazeau, 2009; Davis et al., 2012; Zhu et al., 2013; Giles et al., 2015b. ';

	TEXT   CHARACTER = 171 TEXT = 'Coates, 1999; Zhu & Yu, 2002; Gardiner et al., 2005; Friedman, 2007, Xu & Gao, 2011; Xu et al., 2014, 2015; Xu & Zhao, 2016. Cheirolepis trailli is coded ''0'' (Giles et al., 2015a).';

	TEXT   CHARACTER = 172 TEXT = 'Patterson, 1982; Coates, 1999; Dietze, 2000; Schultze & Cumbaa, 2001; Zhu & Schultze, 2001; Cloutier & Arratia, 2004; Gardiner et al., 2005; Friedman & Blom, 2006; Zhu et al., 2006; Zhu et al., 2009; Choo, 2011; Xu & Gao, 2011; Zhu et al., 2013; Xu et al., 2014; Giles et al., 2015b. The coding in Wendichthys (Lund & Poplin, 1997) is revised from ''?'' to ''1''.';

	TEXT   CHARACTER = 173 TEXT = 'Friedman & Blom, 2006; Friedman, 2007; Zhu et al., 2009; Choo, 2011; Zhu et al., 2013; Giles et al., 2015b. ';

	TEXT   CHARACTER = 174 TEXT = 'Giles et al., 2015b. The buccohypophyseal canal typically enters the dorsal surface of the parasphenoid, but whether it exits via the ventral surface is more variable, and this distribution is captured by this character. ';
	TEXT   TAXON = 5 CHARACTER = 174 TEXT = 'nb median myodome means this is not trye bhc, but mmaybe an anterior extension';

	TEXT   CHARACTER = 175 TEXT = Arratia_2013._;

	TEXT   CHARACTER = 176 TEXT = 'Gardiner et al. 1996; Hurley et al. 2007; Xu & Wu, 2012; Xu et al., 2015; Xu & Zhao, 2016.';

	TEXT   CHARACTER = 177 TEXT = 'Gardiner et al. 1996; Hurley et al. 2007; Xu & Wu, 2012; Xu et al., 2015; Xu & Zhao, 2016.';

	TEXT   CHARACTER = 178 TEXT = Modified_from_Gardiner_et_al._2005._;

	TEXT   CHARACTER = 179 TEXT = 'Xu and Gao 2011; Xu et al. 2014.';

	TEXT   CHARACTER = 180 TEXT = 'Coates, 1999; Giles & Friedman, 2014. Cheirolepis trailli is coded ''1'' (Giles et al., 2015a). ';

	TEXT   CHARACTER = 181 TEXT = 'Brazeau, 2009; Friedman & Brazeau 2010; Davis et al., 2012; Zhu et al., 2013; Brazeau & Friedman, 2014; Giles & Friedman, 2014; Giles et al., 2015b. Cheirolepis trailli is coded ''0'' (Giles et al., 2015a). The olfactory tracts of Osorioichthys are elongate (pers. obs. unpubl. scan data S.G.).';

	TEXT   CHARACTER = 182 TEXT = 'Coates, 1999; Giles & Friedman, 2014. Cheirolepis trailli is coded ''1'' (Giles et al., 2015a). The olfactory nerves are carried in separate tracts in Osorioichthys (pers. obs. unpubl. scan data S.G.).';

	TEXT   CHARACTER = 183 TEXT = 'Coates, 1999; Xu & Gao, 2011; Xu et al., 2014. ';

	TEXT   CHARACTER = 184 TEXT = 'Giles & Friedman, 2014.';

	TEXT   CHARACTER = 185 TEXT = 'Coates 1999; Hurley et al. 2007; Xu et al. 2014.  ';

	TEXT   CHARACTER = 186 TEXT = 'Coates, 1999. ';

	TEXT   CHARACTER = 187 TEXT = 'Giles et al., 2015b. The region posterior to the cerebellar auricles in Lawrenciella was considered to be the area octavolateralis by Hamel & Poplin (2005). However, we interpret it as the corpus cerebellum, and this taxon is coded ''1''. ';

	TEXT   CHARACTER = 188 TEXT = 'Coates 1999; Hurley et al. 2007; Xu & Gao 2011; Xu et al. 2014. ';

	TEXT   CHARACTER = 189 TEXT = 'Coates 1999; Hurley et al. 2007; Xu & Gao 2011; Xu et al. 2014. ';

	TEXT   CHARACTER = 190 TEXT = 'Coates 1999; Hurley et al. 2007; Xu & Gao 2011; Xu et al. 2014. ';

	TEXT   CHARACTER = 191 TEXT = 'Davis et al., 2012;  Zhu et al., 2013; Giles & Friedman, 2014; Giles et al., 2015b. ';

	TEXT   CHARACTER = 192 TEXT = 'Giles et al., 2015b. In certain primitive actinopts, such as Mimipiscis (Giles and Friedman, 2014), a short length of canal lies between the posterior ampulla and the remainder of the labyrinth.';

	TEXT   CHARACTER = 193 TEXT = 'Giles & Friedman, 2014. ';

	TEXT   CHARACTER = 194 TEXT = 'Gardiner, 1984; Gardiner & Schaeffer, 1989; Coates, 1999; Cloutier & Arratia, 2004; Gardiner et al., 2005; Zhu et al., 2006; Zhu et al., 2009; Zhu et al., 2013; Giles & Friedman, 2014; Xu et al., 2014; Giles et al., 2015b. The presence of a lateral cranial canal in Ligulalepis and Psarolepis is uncertain, but its presence in Meemannia is confirmed following Lu et al. (2016). Erpetoichthys is conservatively coded as ''?''. ';

	TEXT   CHARACTER = 195 TEXT = New_character._;

	TEXT   CHARACTER = 196 TEXT = 'Characters 147-150 form part of an atomisation of the compound characters ''ganoine'' (typically defined as a single or multilayer enamel covering) and ''cosmine'' (typically defined as a single layer of enamel with a well defined pore canal network) (e.g. Cloutier & Ahlberg, 1996; Ahlberg & Johanson, 1998; Zhu & Ahlberg, 2004; Schultze & Cumbaa, 2001; Zhu & Schultze, 2001; Zhu et al., 2001; Zhu & Yu, 2002; Daeschler et al., 2006; Long et al., 2006; Zhu et al., 2006; Zhu et al., 2009; Davis et al., 2012; Zhu et al., 2013). A similar approach to atomization was taken by Friedman (2007), Brazeau & Friedman (2010) and Giles et al. (2015b). As detailed histological investigations have not been carried out for the majority of early actinopterygians (rather, they have simply been described as being covered in/bearing ridges of ganoine), many of these characters cannot be coded for a number of taxa. Histological data are only known for specimens of Mimipiscis toombsi (Gardiner, 1984; Choo, 2011), so this and the following characters are coded ''?'' for Mimipiscis bartrami (Gardiner, 1984; Choo, 2011). ';

	TEXT   CHARACTER = 197 TEXT = 'See notes above for c. 147. C. trailli is coded ''1'' follwing Lu et al. 2016. ';

	TEXT   CHARACTER = 198 TEXT = See_notes_above_for_c._147.;

	TEXT   CHARACTER = 199 TEXT = See_notes_above_for_c._147.;

	TEXT   TAXON = 84 CHARACTER = 200 TEXT = reduced;

	TEXT   CHARACTER = 201 TEXT = 'Cloutier & Arratia, 2004; Friedman & Blom, 2006; Long et al., 2008; Swartz, 2009; Zhu et al., 2009; Choo, 2011. ';

	TEXT   CHARACTER = 202 TEXT = 'Maisey, 1986; Gardiner & Schaeffer, 1989; Cloutier & Ahlberg, 1996; Coates, 1999; Dietze, 2000; Poplin & Lund, 2000; Schultze & Cumbaa, 2001; Cloutier & Arratia, 2004; Friedman & Blom, 2006; Friedman, 2007; Long et al., 2008; Brazeau, 2009; Swartz, 2009; Zhu et al., 2009; Friedman & Brazeau, 2010; Lopez-Arbarello 2011; Xu & Gao, 2011; Choo, 2011; Davis et al., 2012; Zhu et al., 2013; Xu et al., 2014; Giles et al., 2015b; Xu & Zhao, 2016. This character is coded only for taxa that possess rhombic scales. The coding for Kentuckia hlavini (Dunkle, 1964) is revised from ‘1’ to ‘0’, and the coding for Limnomis (Daeschler, 2000) from ‘0’ to ‘1’. The coding for Cheirolepis trailli (Giles et al., 2015a) is revised from ‘0’ to ‘1’. ';

	TEXT   CHARACTER = 203 TEXT = 'Patterson, 1982; Cloutier & Ahlberg, 1996; Dietze, 2000; Schultze & Cumbaa, 2001; Zhu & Schultze, 2001; Zhu et al., 2001: Zhu & Yu, 2002; Cloutier & Arratia, 2004; Friedman & Blom, 2006; Zhu et al., 2006; Friedman, 2007; Zhu et al., 2009. Although peg-and-socket articulation of is present between the scales of Limnomis (Daeschler, 2000), the nature of the peg is not described. As such, this taxon is conservatively coded ''?''. The coding for Cheirolepis trailli (Giles et al., 2015a) is revised from ‘?’ to ‘0’. ';

	TEXT   CHARACTER = 204 TEXT = 'Patterson, 1982; Gardiner, 1984; Gardiner & Schaeffer, 1989; Schultze & Cumbaa, 2001; Zhu & Schultze, 2001; Zhu et al., 2001; Zhu & Yu, 2002; Cloutier & Arratia, 2004; Friedman & Blom, 2006; Zhu et al., 2006; Friedman, 2007; Long et al., 2008; Swartz, 2009; Zhu et al., 2009; Choo, 2011; Zhu et al., 2013; Giles et al., 2015b. The coding for Limnomis (Daeschler, 2000) and Cheirolepis trailli (Giles et al., 2015a) is revised from ''0'' to ''1''. ';

	TEXT   CHARACTER = 205 TEXT = 'Friedman & Blom 2006; Long et al., 2008; Swartz, 2009; Choo, 2011; Xu et al., 2014. Scale crowns of Cheirolepis schultzei (Arratia & Cloutier, 2004) are not preserved, so this and the following scale characters are coded as ''?''. The coding for Donnrosenia (Long et al., 2008) is revised from ''1'' to ''0''. Scales from the posterior half of the flank in Wendichthys bear pores on the enamel surface, whereas those from the anterior part of the flank lack these pores (Lund & Poplin, 1997: fig. 6). This taxon is scored ''1''.';

	TEXT   CHARACTER = 206 TEXT = New_character._;
	TEXT   TAXON = 64 CHARACTER = 206 TEXT = check;

	TEXT   CHARACTER = 207 TEXT = 'Friedman, 2007; Brazeau, 2009; Zhu et al., 2009; Friedman & Brazeau, 2010; Davis et al., 2012; Zhu et al., 2013; Brazeau & Friedman, 2014; Giles et al., 2015b. ';

	TEXT   CHARACTER = 208 TEXT = 'Patterson, 1982; Gardiner & Schaeffer, 1989; Coates, 1999; Dietze, 2000; Schultze & Cumbaa, 2001; Cloutier & Arratia, 2004; Friedman & Blom, 2006; Friedman, 2007; Long et al., 2008; Swartz, 2009; Zhu et al., 2009; Choo, 2011; Xu & Gao, 2011; Zhu et al., 2013; Zhu et al., 2013; Xu et al., 2014, 2015; Xu & Zhao, 2016.';

	TEXT   CHARACTER = 209 TEXT = 'Cloutier & Ahlberg, 1996; Zhu & Schultze, 2001; Schultze & Cumbaa, 2001; Zhu et al., 2001; Zhu & Yu, 2002; Zhu et al., 2006; Friedman, 2007; Zhu et al., 2009; Friedman & Brazeau, 2010; Zhu et al., 2013; Giles et al., 2015b. ';

	TEXT   CHARACTER = 210 TEXT = 'Friedman, 2007; Zhu et al., 2009; Friedman & Brazeau, 2010; Xu & Gao, 2011; Zhu et al., 2013; Brazeau & Friedman, 2014; Xu et al., 2014, 2015; Xu & Zhao, 2016Xu et al., 2014; Xu & Zhao, 2015. Although Long (1988: p.24) mentions the presence of a depression for the hyomandibular nerve in Howqualepis, it is unclear whether this perforated the hyomandibula. This taxon is conservatively coded as ''?''. Cheirolepis trailli is coded ''0'' (Giles et al., 2015a). Following Friedman (2007), we code Onychodus as ''0''. ';

	TEXT   CHARACTER = 211 TEXT = 'Gardiner & Schaeffer, 1989.';

	TEXT   CHARACTER = 212 TEXT = 'Gardiner et al., 2005; Xu & Gao, 2011; Xu et al., 2014. ';

	TEXT   CHARACTER = 213 TEXT = 'Revised from Coates, 1999.The character captures whether the ceratohyal (or the anterior ossification if an anterior and posterior ceratohyal are present) is medially constricted (hourglass-shaped) or plate-like in lateral view. ';

	TEXT   CHARACTER = 214 TEXT = 'Coates, 1999. The groove for the afferent hyoidean artery in the ceratohyal of Gogosardina is visible in Choo 2009 (fig 6). ';

	TEXT   CHARACTER = 215 TEXT = 'Davis et al., 2012; Zhu et al., 2013; Giles et al., 2015b.';

	TEXT   CHARACTER = 216 TEXT = 'Gardiner 1984; Gardiner & Schaeffer 1989; Coates 1999; Hurley et al. 2007; Hurley et al. 2007; Xu & Zhao, 2016.Xu & Zhao, 2015 . The general actinopterygian condition of the hyoid arch seems to comprise four ossifications: hyomandibula, ceratohyal (which may be one or two bones), hypohyal, and an intermediate bone between the hyomandibula and ceratohyal termed, variably, the interhyal or symplectic. In some actinopts (e.g. Amia, Lepisosteus, Hiodon, Dorsetichthys, Macrosemionotus, etc), a second intermediate cartilage is present. The history attached to naming these terms is very complex (see Paterson 1973, Patterson 1982, Véran 1988, Gardiner et al. 1996, etc), and we have tried here to apply a simple, consistent approach. The ossification that forms an intermediary between the hyomandibula and ceratohyal is termed the interhyal. This is primitively present (and in contact with the quadrate), and may be very reduced (e.g. Watsonulus, Elops), or entirely cartilaginous (e.g. Amia, Lepisosteus) in more derived actinopts. The ossification that contacts the hyomandibula (and typically the quadrate), but does not articulate with the ceratohyal, is termed the symplectic. This element may brace the quadrate, and in Watsonulus, Caturus and Amia additionally articulates with the lower jaw. We follow Grande (2010) in identifying the ‘symplectic’ of Acipenser as the posterior ceratohyal. Véran (1988) identified a second intermediate ossification in the hyoid arch in a number of ‘palaeoniscids’, which she termed a symplectic. This identification has been disputed on the basis of position (e.g. Gardiner et al. 1996). We have seen no evidence (either through visual examination or CT scanning) for a second intermediate hyoid ossification in any specimens of Boreosomus or Pteronisculus. From examination of Coccocephalichthys, we identify the ‘symplectic’ of Véran to be the interhyal and the ‘interhyal’ of Véran to correspond to the articular. This casts doubt on the presence of a second element, and we have therefore coded Boreosomus, Pteronisculus and Coccocephalicthys as ?0?.';

	TEXT   CHARACTER = 218 TEXT = 'Friedman & Brazeau, 2010; Brazeau & Friedman, 2014; Giles et al., 2015b.';
	TEXT   TAXON = 44 CHARACTER = 218 TEXT = 'two pairs: dors & vent';
	TEXT   TAXON = 46 CHARACTER = 218 TEXT = single_hypohyal;

	TEXT   CHARACTER = 219 TEXT = 'Davis et al., 2012; Zhu et al., 2013; Giles et al., 2015b.';

	TEXT   CHARACTER = 220 TEXT = 'Giles et al., 2015b. ';

	TEXT   CHARACTER = 221 TEXT = New_character._;
	TEXT   TAXON = 10 CHARACTER = 221 TEXT = 'Poorly preserved: only know first three arches';

	TEXT   CHARACTER = 222 TEXT = 'Grande, 2010; Xu & Wu, 2012; Xu et al., 2014, 2015; Xu & Zhao, 2016. ';

	TEXT   CHARACTER = 223 TEXT = 'Coates, 1999; Xu & Gao, 2011; Xu et al., 2014, 2015; Xu & Zhao, 2016. An uncinate process is a dorsally-directed extension on the epibranchial that articulates with the pharyngobranchial skeleton. ';

	TEXT   CHARACTER = 224 TEXT = 'Friedman, 2007; Friedman & Brazeau, 2010; Giles et al., 2015b.';

	TEXT   CHARACTER = 225 TEXT = Arratia_2013.;

	TEXT   CHARACTER = 226 TEXT = 'Patterson, 1982; Gardiner, 1984; Gardiner & Schaeffer, 1989; Taverne, 1997; Lund, 2000; Schultze & Cumbaa, 2001; Zhu & Schultze, 2001; Zhu et al., 2001; Lund & Poplin, 2002; Zhu & Yu, 2002; Cloutier & Arratia, 2004; Gardiner et al., 2005; Friedman & Blom, 2006; Zhu et al., 2006; Friedman, 2007; Long et al., 2008; Swartz, 2009; Zhu et al., 2009; Choo, 2011; Xu & Gao, 2011; Zhu et al., 2013; Xu et al., 2014. Presence of a presupracleithrum is only inferred in Donnrosenia (Long et al., 2008), Gogosardina (Choo et al., 2009) and Kentuckia hlavini (Dunkle, 1964), and the coding for these taxa is revised from ‘1’ to ‘?’. Similarly, absence is inferred in Krasnoyarichthys (Prokofiev, 2002) and Novagonatodus (Long, 1988; Holland et al., 2007), and the coding is thus changed from ''0'' to ''?''. An elongate bone termed the ''anocleithrum'' is variably present in Wendichthys (Lund & Poplin, 1997) in the position occupied by the presupracleithrum in other taxa. We regard this as a positional homologue, and code the taxon ''0/1'' to reflect this polymorphism. Coded as ''?'' in C. trailli following arguments in Friedman & Blom (2006). The coding is revised to ''0'' in Osorioichthys (Taverne, 1997). The coding for Moythomasia lineata is revised to ''1'' (Choo, 2015).';

	TEXT   CHARACTER = 227 TEXT = Xu_et_al._2014._;

	TEXT   CHARACTER = 228 TEXT = 'Cloutier & Ahlberg, 1996; Schultze & Cumbaa, 2001; Zhu & Schultze, 2001; Zhu et al., 2001; Zhu & Yu, 2002; Cloutier & Arratia, 2004; Zhu et al., 2006; Friedman, 2007; Zhu et al., 2009; Giles et al., 2015b. ';

	TEXT   CHARACTER = 229 TEXT = Cavin_&_Suteethorn_2006.;

	TEXT   CHARACTER = 230 TEXT = 'Gardiner & Schaeffer, 1989; Lund et al., 1995; Cloutier & Ahlberg, 1996; Dietze, 2000; Poplin & Lund, 2000; Schultze & Cumbaa, 2001; Zhu & Schultze, 2001; Zhu et al., 2001; Zhu & Yu, 2002; Cloutier & Arratia, 2004; Zhu et al., 2006; Friedman, 2007; Zhu et al., 2009; Zhu et al., 2013.';

	TEXT   CHARACTER = 231 TEXT = 'Coates 1999; Xu & Gao 2011; Xu et al. 2014; Xu & Zhao, 2016.';

	TEXT   CHARACTER = 232 TEXT = 'Arratia 2013. The serrated organ (or appendage) is a small, elongate element, typically ornamented with serrated ridges, present near the anterior margin of the cleithrum.  ';

	TEXT   CHARACTER = 233 TEXT = 'Cloutier & Arratia, 2004; Xu et al., 2014. ';

	TEXT   CHARACTER = 234 TEXT = 'Zhu & Schultze, 2001; Zhu et al., 2001; Zhu & Yu, 2002; Zhu et al., 2006; Friedman, 2007; Zhu et al., 2009; Xu & Gao, 2011; Zhu et al., 2013; Xu et al., 2014. The endoskeletal shoulder girdle is only described for Mimipiscis toombsi, so the coding for this character is revised from  ''?'' for M. bartrami (Gardiner, 1984; Choo, 2011). The precise morphology of the scapulocoracoid is not known for Cheirolepis canadensis (Arratia & Cloutier, 1996) or Gogosardina (Choo et al., 2009), and as such the coding for these taxa is changed from ‘0’ to ‘?’. Cheirolepis trailli is coded ‘0’ (Giles et al., 2015a). ';

	TEXT   CHARACTER = 235 TEXT = 'Patterson, 1982; Gardiner, 1984; Gardiner & Schaeffer, 1989; Rosen, 1989; Taverne, 1997; Coates, 1999; Zhu & Schultze, 2001; Zhu et al., 2001; Zhu & Yu, 2002; Zhu et al., 2006; Brazeau, 2009; Zhu et al., 2009; Friedman & Brazeau, 2010; Xu & Gao, 2011; Davis et al., 2012; Zhu et al., 2013; Xu et al., 2014; Giles et al., 2015b.';

	TEXT   CHARACTER = 236 TEXT = 'Patterson, 1982; Gardiner, 1984; Gardiner & Schaeffer, 1989; Taverne, 1997; Coates, 1999; Schultze & Cumbaa, 2001; Zhu & Schultze, 2001; Friedman & Blom, 2006; Long et al., 2008; Swartz, 2009; Choo, 2011; Xu & Gao, 2011. The radials are only described for Mimipiscis toombsi, so the coding for this character is revised from ''1’ to ‘?’ for M. bartrami (Choo, 2011). The radials are not described in Gogosardina (Choo et al., 2009), so the coding is changed from ‘1’ to ‘?’.';

	TEXT   CHARACTER = 238 TEXT = 'Taverne, 1997; Coates, 1999; Friedman & Blom, 2006; Long et al., 2008; Swartz, 2009; Xu & Gao, 2011; Xu et al., 2014. The pectoral fin of Cuneognathus (Friedman & Blom, 2006) and Kentuckia hlavini (Dunkle, 1964) is unknown, and so the coding is revised from ‘1’ to ‘?’. ';

	TEXT   CHARACTER = 239 TEXT = 'Zhu & Yu, 2002; Friedman, 2007. Two series of pectoral fin radials are described (but not figured) for Cheirolepis candensis (Arratia & Cloutier, 2004). Although we consider this arrangement to be unlikely, for now this taxon is coded ''1''.  Although Swartz (2009) describes a series of endoskeletal radials in Stegotrachelus, the elements figured in fig. 17 have a scale-like morphology and appear to be made of dermal bone. As such, this taxon is coded ''?''. ';

	TEXT   CHARACTER = 240 TEXT = 'Zhu & Schultze, 2001; Zhu et al., 2001; Zhu & Yu, 2002; Zhu et al., 2006; Friedman, 2007; Zhu et al., 2009; Friedman & Brazeau, 2010; Zhu et al., 2013; Giles et al., 2015b. ';

	TEXT   CHARACTER = 241 TEXT = 'Coates, 1999; Friedman & Blom, 2006; Long et al., 2008; Choo, 2011; Xu & Gao, 2011; Xu et al., 2014. The pectoral fin in Kentuckia hlavini (Dunkle, 1964) is not preserved, so the coding for this taxon is revised from ‘1’ to ‘?’. The coding for Osorioichthys (Taverne, 1997) is revised from ''0'' to ''1''. The segmentation of the pectoral fin is not described for Limnomis (Daeschler, 2000), so the coding for this taxon is revised from ''0'' to ''?''. ';

	TEXT   CHARACTER = 243 TEXT = 'Zhu et al., 2001; Zhu & Yu, 2002; Friedman, 2007; Zhu et al., 2009; Brazeau, 2009; Davis et al., 2012; Zhu et al., 2013; Giles et al., 2015b. ';

	TEXT   CHARACTER = 244 TEXT = 'Friedman & Blom, 2006; Friedman, 2007; Brazeau, 2009; Choo, 2011; Davis et al., 2012; Zhu et al., 2013; Brazeau & Friedman, 2014; Giles et al., 2015b. ';

	TEXT   CHARACTER = 245 TEXT = 'Gardiner & Schaeffer, 1989; Coates, 1998; Coates, 1999; Lund, 2000; Schultze & Cumbaa, 2001; Cloutier & Arratia, 2004; Friedman & Blom, 2006; Zhu et al., 2006; Long et al., 2008; Swartz, 2009; Zhu et al., 2009; Choo, 2011; Xu et al., 2014. The pelvic fin is incomplete in Novagonatodus (Long, 1988; Holland et al., 2007), so this taxon is coded ''?''. The coding for Moythomasia lineata is revised to ''0'' (Choo, 2015).';

	TEXT   CHARACTER = 246 TEXT = 'Friedman, 2007; Zhu & Yu, 2002. ';

	TEXT   CHARACTER = 247 TEXT = 'Lund, 2000; Poplin & Lund, 2000; Cloutier & Arratia, 2004; Friedman & Blom, 2006; Long et al., 2008; Swartz, 2009; Choo; 2011. Choo''s (2011) codes for this character appear reversed. ';

	TEXT   CHARACTER = 248 TEXT = 'Patterson, 1982; Taverne, 1997; Friedman & Blom, 2006; Long et al., 2008; Choo, 2011. The coding for Howqualepis rostridens (Long, 1988) and Melanecta (Coates, 1998) is revised from ‘0’ to ‘1’. ';

	TEXT   CHARACTER = 249 TEXT = 'Cloutier & Arratia, 2004; Friedman & Blom, 2006; Long et al., 2008; Swartz, 2009; Choo, 2011. The coding for Gogosardina (Choo et al., 2009) is revised from ‘1’ to ‘0’. Cuneognathus (Friedman & Blom, 2006) possesses several scutes immediately anterior to the anal fin, although it is unclear how far anteriorly they extend. As such, the coding is changed from ‘?’ to ‘1’. The coding in Melanecta (Coates, 1998) is revised from ‘?’ to ‘1’. Choo (2011) erroneously codes Krasnoyarichthys (Prokofiev, 2002) as state ‘2’, which lacks a description; the coding is revised to ‘1’. The coding for Moythomasia lineata is revised to ''0'' (Choo, 2015).';

	TEXT   CHARACTER = 250 TEXT = 'Gardiner & Schaeffer, 1989; Schultze & Cumbaa, 2001; Zhu & Schultze, 2001; Zhu et al., 2001; Zhu & Yu, 2002; Cloutier & Arratia, 2004; Friedman & Blom, 2006; Zhu et al., 2006; Friedman, 2007; Long et al., 2008; Brazeau, 2009; Swartz, 2009; Zhu et al., 2009; Choo, 2011; Davis et al., 2012; Zhu et al., 2013; Giles et al., 2015b.  ';

	TEXT   CHARACTER = 251 TEXT = 'Poplin & Lund, 2000; Cloutier & Arratia, 2004; Friedman & Blom, 2006; Long et al., 2008; Swartz, 2009; Choo, 2011. The coding for Stegotrachelus is revised from ‘1’ to ‘2’.';

	TEXT   CHARACTER = 252 TEXT = 'Gardiner et al., 2005; Xu & Gao, 2011; Xu et al., 2014, 2015; Xu & Zhao, 2016. ';

	TEXT   CHARACTER = 255 TEXT = 'Patterson, 1982; Cloutier & Ahlberg, 1996; Coates, 1999; Schultze & Cumbaa, 2001; Zhu & Schultze, 2001; Friedman & Blom, 2006; Long et al., 2008; Swartz, 2009; Choo, 2011.  ';

	TEXT   CHARACTER = 256 TEXT = 'Patterson, 1982; Taverne, 1997; Gardiner & Schaeffer, 1989; Gardiner et al., 2005; Friedman & Blom, 2006; Long et al., 2008; Choo, 2011. Choo''s (2011) codes for this character appear reversed.';

	TEXT   CHARACTER = 257 TEXT = 'Modified from Gardiner et al., 2005. A long chordal lobe is considered to be present when the notochord reaches the posterior margin of the caudal fin. ';

	TEXT   CHARACTER = 258 TEXT = 'Xu & Gao 2011; Xu et al. 2014; Xu & Zhao, 2016.';

	TEXT   CHARACTER = 259 TEXT = Arratia_2013.;

	TEXT   CHARACTER = 260 TEXT = 'Coates 1999; Hurley et al. 2007; Xu et al. 2014.';

	TEXT   CHARACTER = 261 TEXT = 'Pinna, 1996; Hurley et al., 2007; Xu & Wu, 2012, Xu et al., 2014; Xu & Zhao, 2016.';

	TEXT   CHARACTER = 262 TEXT = 'Pinna, 1996, Xu & Wu, 2012, Xu et al., 2014; Xu & Zhao, 2016.';

	SU  C = 263 N = selected B = TRUE;
	TEXT   CHARACTER = 264 TEXT = 'Wiley, 1976; Lopez-Arbarello 2011.  ';

	TEXT   CHARACTER = 263 STATE = 0 TEXT = single;

	AN T = 25 C = 3  A = 0 DC = 2017.1.15.15.23.58 DM = 2017.1.15.15.23.58 ID = 0159a2ba59981 I = _ TF = (CM ) ;

END;

BEGIN MESQUITECHARMODELS;
	ProbModelSet * UNTITLED   =  'Mk1 (est.)':  1- 265;
END;

Begin MESQUITE;
		MESQUITESCRIPTVERSION 2;
		TITLE AUTO;
		tell ProjectCoordinator;
		timeSaved 1728229444950;
		getEmployee #mesquite.minimal.ManageTaxa.ManageTaxa;
		tell It;
			setID 0 8638558614273783985;
			tell It;
				setDefaultOrder  40 55 50 69 71 82 60 46 57 53 63 0 64 68 1 2 3 54 41 4 5 51 79 78 6 95 32 72 61 7 80 62 81 43 45 22 58 92 56 30 29 8 31 70 9 77 88 47 48 51 10 11 12 65 84 13 14 64 73 88 74 33 15 16 34 17 18 19 20 21 83 35 23 36 42 72 92 44 37 85 38 24 25 93 58 75 39 90 82 26 89 86 66 27 28;
				attachments ;
			endTell;
		endTell;
		getEmployee #mesquite.charMatrices.ManageCharacters.ManageCharacters;
		tell It;
			setID 0 2279276808437032474;
			tell It;
				setSelected  263;
				setDefaultOrder  0 1 223 2 247 3 4 207 213 246 193 231 5 6 245 7 8 258 192 9 10 11 12 34 13 14 15 16 217 17 18 269 268 19 20 26 21 22 25 27 174 264 28 29 30 31 32 33 35 191 36 37 38 39 40 23 24 175 243 244 218 41 42 43 44 46 54 55 57 58 208 177 198 199 176 60 61 62 63 209 64 65 66 67 272 68 222 69 73 70 71 72 74 241 226 202 75 271 78 270 237 257 259 253 77 255 221 212 47 48 203 49 273 59 274 263 219 181 50 214 51 52 53 79 80 81 82 238 83 84 85 86 87 88 89 90 91 92 93 94 95 178 96 97 98 99 100 101 102 103 104 105 106 107 108 240 220 210 211 215 190 194 195 196 197 232 170 171 172 109 110 111 112 113 225 250 251 233 173 114 115 116 117 118 186 119 120 187 188 189 121 122 123 124 248 136 137 138 139 242 140 141 142 143 144 239 145 146 128 129 130 125 126 127 133 216 254 134 132 135 234 200 180 131 227 149 182 147 256 148 183 230 201 154 150 151 249 155 153 156 158 157 159 160 161 164 165 166 167 168 169 184 266 267 162 163 261 185 229 204 205 206 262 224 260;
				attachments ;
			endTell;
			mqVersion 360;
			checksumv 0 3 3741680819 null  getNumChars 265 numChars 265 getNumTaxa 95 numTaxa 95   short true   bits 2305843009213693983   states 31   sumSquaresStatesOnly 37379.0 sumSquares -4.611686018427388E19 longCompressibleToShort false usingShortMatrix true   NumFiles 1 NumMatrices 1;
			mqVersion;
		endTell;
		getWindow;
		tell It;
			suppress;
			setResourcesState false false 100;
			setPopoutState 300;
			setExplanationSize 0;
			setAnnotationSize 0;
			setFontIncAnnot 0;
			setFontIncExp 0;
			setSize 2560 1321;
			setLocation -4 -4;
			setFont SanSerif;
			setFontSize 10;
			getToolPalette;
			tell It;
			endTell;
			desuppress;
		endTell;
		getEmployee  #mesquite.charMatrices.BasicDataWindowCoord.BasicDataWindowCoord;
		tell It;
			showDataWindow #2279276808437032474 #mesquite.charMatrices.BasicDataWindowMaker.BasicDataWindowMaker;
			tell It;
				getWindow;
				tell It;
					setExplanationSize 30;
					setAnnotationSize 80;
					setFontIncAnnot 0;
					setFontIncExp 0;
					setSize 2460 1189;
					setLocation -4 -4;
					setFont SanSerif;
					setFontSize 12;
					getToolPalette;
					tell It;
						setTool mesquite.charMatrices.BasicDataWindowMaker.BasicDataWindow.ibeam;
					endTell;
					setTool mesquite.charMatrices.BasicDataWindowMaker.BasicDataWindow.ibeam;
					colorCells  #mesquite.charMatrices.NoColor.NoColor;
					colorRowNames  #mesquite.charMatrices.TaxonGroupColor.TaxonGroupColor;
					colorColumnNames  #mesquite.charMatrices.CharGroupColor.CharGroupColor;
					colorText  #mesquite.charMatrices.NoColor.NoColor;
					setBackground White;
					toggleShowNames on;
					toggleShowTaxonNames on;
					toggleTight off;
					toggleThinRows off;
					toggleShowChanges on;
					toggleSeparateLines off;
					toggleShowStates on;
					toggleAutoWCharNames on;
					toggleAutoTaxonNames off;
					toggleShowDefaultCharNames off;
					toggleConstrainCW on;
					toggleBirdsEye off;
					toggleShowPaleGrid off;
					toggleShowPaleCellColors off;
					toggleShowPaleExcluded off;
					togglePaleInapplicable on;
					togglePaleMissing off;
					toggleShowBoldCellText off;
					toggleAllowAutosize on;
					toggleColorsPanel off;
					toggleDiagonal on;
					setDiagonalHeight 80;
					toggleLinkedScrolling on;
					toggleScrollLinkedTables off;
				endTell;
				showWindow;
				getWindow;
				tell It;
					forceAutosize;
				endTell;
				getEmployee #mesquite.charMatrices.AlterData.AlterData;
				tell It;
					toggleBySubmenus off;
				endTell;
				getEmployee #mesquite.charMatrices.ColorByState.ColorByState;
				tell It;
					setStateLimit 9;
					toggleUniformMaximum on;
				endTell;
				getEmployee #mesquite.charMatrices.ColorCells.ColorCells;
				tell It;
					setColor Red;
					removeColor off;
				endTell;
				getEmployee #mesquite.categ.StateNamesEditor.StateNamesEditor;
				tell It;
					makeWindow;
					tell It;
						setExplanationSize 30;
						setAnnotationSize 20;
						setFontIncAnnot 0;
						setFontIncExp 0;
						setSize 2460 1249;
						setLocation -4 -4;
						setFont SanSerif;
						setFontSize 10;
						getToolPalette;
						tell It;
							setTool mesquite.categ.StateNamesEditor.StateNamesWindow.ibeam;
						endTell;
						setActive;
						rowsAreCharacters on;
						toggleConstrainChar on;
						toggleConstrainCharNum 3;
						togglePanel off;
						toggleSummaryPanel off;
					endTell;
					showWindow;
				endTell;
				getEmployee #mesquite.categ.StateNamesStrip.StateNamesStrip;
				tell It;
					showStrip off;
				endTell;
				getEmployee #mesquite.charMatrices.AnnotPanel.AnnotPanel;
				tell It;
					togglePanel off;
				endTell;
				getEmployee #mesquite.charMatrices.CharReferenceStrip.CharReferenceStrip;
				tell It;
					showStrip off;
				endTell;
				getEmployee #mesquite.charMatrices.QuickKeySelector.QuickKeySelector;
				tell It;
					autotabOff;
				endTell;
				getEmployee #mesquite.charMatrices.SelSummaryStrip.SelSummaryStrip;
				tell It;
					showStrip off;
				endTell;
				getEmployee #mesquite.categ.SmallStateNamesEditor.SmallStateNamesEditor;
				tell It;
					panelOpen true;
				endTell;
			endTell;
		endTell;
		endTell;
end;
